# Supplementary material for: Comparative Transcriptome Analysis of Hepatopancreas Reveals Sexual Dimorphic Response to Methyl Farnesoate Injection in Litopenaeus vannamei
Source: Int J Mol Sci. 2024 Jul 26;25(15):8152. doi: 10.3390/ijms25158152 (PMC11311334; doi:10.3390/ijms25158152)
Supplement: Supplementary file 1 [file ijms-25-08152-s001.zip]

Archive with 2 entries (2 files):
- Supplementary Figures.docx
- Supplementary Table S1-6.xlsx
