# Supplementary material for: Comparative Transcriptome Analysis of Hepatopancreas Reveals Sexual Dimorphic Response to Methyl Farnesoate Injection in Litopenaeus vannamei
Source: Int J Mol Sci. 2024 Jul 26;25(15):8152. doi: 10.3390/ijms25158152 (PMC11311334; doi:10.3390/ijms25158152)
Supplement: Supplementary file 1 [file ijms-25-08152-s001.zip › Supplementary Table S1-6.xlsx]

## Sheet: Table S1
Table S1. Summary of Illumina RNA-Seq data.
group	sample	raw reads	clean reads	mapping rate
Hp_male_con	Hp_male_con_rep1	68833354	63678632	0.9581
Hp_male_con	Hp_male_con_rep2	60477742	56108094	0.9413
Hp_male_con	Hp_male_con_rep3	48366546	44892630	0.956
Hp_male1k	Hp_male1k_rep1	72436398	67304304	0.9523
Hp_male1k	Hp_male1k_rep2	88806808	82004572	0.9496
Hp_male1k	Hp_male1k_rep3	49327604	45193874	0.9436
Hp_male5k	Hp_male5k_rep1	77180908	71683852	0.9399
Hp_male5k	Hp_male5k_rep2	69565676	64169214	0.9425
Hp_male5k	Hp_male5k_rep3	60453576	56281740	0.9422
Hp_female_con	Hp_female_con_rep1	70466354	64619198	0.9516
Hp_female_con	Hp_female_con_rep2	61114546	57259530	0.9453
Hp_female_con	Hp_female_con_rep3	54743730	51144308	0.9458
Hp_female1k	Hp_female1k_rep1	70795104	64883316	0.9441
Hp_female1k	Hp_female1k_rep2	76681142	70735016	0.9323
Hp_female1k	Hp_female1k_rep3	76530572	70811424	0.9486
Hp_female5k	Hp_female5k_rep1	71316424	65885908	0.9491
Hp_female5k	Hp_female5k_rep2	63772242	59548964	0.9468
Hp_female5k	Hp_female5k_rep3	95909798	89150218	0.9466

## Sheet: Table S2
Table S2. Information of transcript variants in the key pathways related to hormone.
gene name	transcript ID	unigene ID	NR	Swiss-prot	KEGG	GO	COG	NT	PFAM	sig	logFC	sig	logFC	sig	logFC	sig	logFC
JHE-L	gene-LOC113818985	gene-LOC113818985	JHE-like carboxylesterase 1 [Penaeus vannamei]	ESTF_MYZPE:Esterase FE4	NA	GO:0003674,GO:0003824,GO:0016787,GO:0016788,GO:0052689	WP_012829865_1; COG2272:Carboxylesterase	XM_027371208.1; PREDICTED: Penaeus vannamei cholinesterase 1-like (LOC113818979), transcript variant X1, mRNA	PF00135.31:COesterase;PF00326.24:Peptidase_S9;PF07859.16:Abhydrolase_3;PF20434.1:BD-FAE;	up	9.16054	-	7.63299	up	7.04264	-	5.51066
	PB.4070.4	PB.4070	JHE-like carboxylesterase 1 [Penaeus vannamei]	ESTJ_TRICA:Juvenile hormone esterase	K01063 JHE; juvenile-hormone esterase -- ko00981; Insect hormone biosynthesis; Metabolism of terpenoids and polyketides; Metabolism|	GO:0003674,GO:0003824,GO:0004453,GO:0005575,GO:0005576,GO:0016787,GO:0016788,GO:0052689	WP_119727514_1; COG2272:Carboxylesterase	XM_027364871.1; PREDICTED: Penaeus vannamei esterase E4-like (LOC113812940), transcript variant X1, mRNA	PF00135.31:COesterase;PF07859.16:Abhydrolase_3;PF13203.9:DUF2201_N;PF15862.8:Coilin_N;PF20434.1:BD-FAE;	up	2.57033	-	0.389167	-	0.798756	-	2.7854
	PB.4070.2	PB.4070	JHE-like carboxylesterase 1 [Penaeus vannamei]	ESTJ_TRICA:Juvenile hormone esterase	K01063 JHE; juvenile-hormone esterase -- ko00981; Insect hormone biosynthesis; Metabolism of terpenoids and polyketides; Metabolism|	GO:0003674,GO:0003824,GO:0004453,GO:0005575,GO:0005576,GO:0016787,GO:0016788,GO:0052689	WP_119727514_1; COG2272:Carboxylesterase	XM_027364871.1; PREDICTED: Penaeus vannamei esterase E4-like (LOC113812940), transcript variant X1, mRNA	PF00135.31:COesterase;PF07859.16:Abhydrolase_3;PF13203.9:DUF2201_N;PF15862.8:Coilin_N;PF20434.1:BD-FAE;	-	1.64135	up	3.9558	-	3.80129	-	3.20644
	PB.4070.1	PB.4070	JHE-like carboxylesterase 1 [Penaeus vannamei]	ESTJ_TRICA:Juvenile hormone esterase	K01063 JHE; juvenile-hormone esterase -- ko00981; Insect hormone biosynthesis; Metabolism of terpenoids and polyketides; Metabolism|	GO:0003674,GO:0003824,GO:0004453,GO:0005575,GO:0005576,GO:0016787,GO:0016788,GO:0052689	WP_119727514_1; COG2272:Carboxylesterase	XM_027364871.1; PREDICTED: Penaeus vannamei esterase E4-like (LOC113812940), transcript variant X1, mRNA	PF00135.31:COesterase;PF07859.16:Abhydrolase_3;PF15862.8:Coilin_N;PF20434.1:BD-FAE;	-	-0.547938	down	-2.68017	down	-3.46611	-	-0.17275
	PB.1114.1	PB.1114	JHE-like carboxylesterase 1 [Penaeus vannamei]	NA	NA	NA	WP_012887029_1; COG2272:Carboxylesterase	XM_027367073.1; PREDICTED: Penaeus vannamei translation initiation factor IF-2-like (LOC113814992), mRNA	PF00135.31:COesterase;	-	-1.44062	down	-3.89255	-	-1.24927	-	-0.964616
	MSTRG.33478.18	MSTRG.33478	JHE-like carboxylesterase 1 [Penaeus vannamei]	ESTJ_TRICA:Juvenile hormone esterase	NA	GO:0003674,GO:0003824,GO:0004453,GO:0005575,GO:0005576,GO:0016787,GO:0016788,GO:0052689	WP_011688415_1; COG2272:Carboxylesterase	XM_027364872.1; PREDICTED: Penaeus vannamei esterase E4-like (LOC113812940), transcript variant X2, mRNA	PF00135.31:COesterase;PF07859.16:Abhydrolase_3;PF13203.9:DUF2201_N;PF15862.8:Coilin_N;PF20434.1:BD-FAE;	down	-8.52386	down	-12.379	-	-3.44196	-	-8.38809
	MSTRG.33478.22	MSTRG.33478	esterase E4-like isoform X2 [Penaeus vannamei]	NA	NA	NA	NA	XM_027364872.1; PREDICTED: Penaeus vannamei esterase E4-like (LOC113812940), transcript variant X2, mRNA	PF00135.31:COesterase;PF02862.20:DDHD;PF06459.15:RR_TM4-6;PF13203.9:DUF2201_N;	down	-8.1675	-	-2.91463	-	-2.70061	-	1.03794
	MSTRG.33478.14	MSTRG.33478	JHE-like carboxylesterase 1 [Penaeus vannamei]	ESTF_MYZPE:Esterase FE4	NA	GO:0003674,GO:0003824,GO:0016787,GO:0016788,GO:0052689	WP_013495056_1; COG2272:Carboxylesterase	XM_027364873.1; PREDICTED: Penaeus vannamei esterase E4-like (LOC113812940), transcript variant X3, mRNA	PF00135.31:COesterase;PF02862.20:DDHD;PF07859.16:Abhydrolase_3;PF13203.9:DUF2201_N;PF20434.1:BD-FAE;	up	2.1295	-	-0.133937	-	-3.33823	-	0.40691
	rna-XM_027364871.1	rna-XM_027364871	JHE-like carboxylesterase 1 [Penaeus vannamei]	ESTJ_TRICA:Juvenile hormone esterase	K01063 JHE; juvenile-hormone esterase -- ko00981; Insect hormone biosynthesis; Metabolism of terpenoids and polyketides; Metabolism|	GO:0003674,GO:0003824,GO:0004453,GO:0005575,GO:0005576,GO:0016787,GO:0016788,GO:0052689	WP_119727514_1; COG2272:Carboxylesterase	XM_027364871.1; PREDICTED: Penaeus vannamei esterase E4-like (LOC113812940), transcript variant X1, mRNA	PF00135.31:COesterase;PF07859.16:Abhydrolase_3;PF20434.1:BD-FAE;	-	-2.12574	down	-14.0317	-	0	up	14.1519
Met	MSTRG.17483.3	MSTRG.17483	aryl hydrocarbon receptor nuclear translocator homolog isoform X11 [Penaeus monodon]	ARNT_DROME:Aryl hydrocarbon receptor nuclear translocator homolog	NA	GO:0000122,GO:0000975,GO:0000976,GO:0000977,GO:0000978,GO:0000981,GO:0000987,GO:0001012,GO:0001067,GO:0001071,GO:0001159,GO:0001228,GO:0001666,GO:0003006,GO:0003674,GO:0003676,GO:0003677,GO:0003690,GO:0003700,GO:0005488,GO:0005515,GO:0005575,GO:0005634,GO:0005667,GO:0005737,GO:0006355,GO:0006357,GO:0006928,GO:0006950,GO:0007165,GO:0007166,GO:0007167,GO:0007169,GO:0007276,GO:0007281,GO:0007292,GO:…	NA	XM_027383609.1; PREDICTED: Penaeus vannamei aryl hydrocarbon receptor nuclear translocator homolog (LOC113830391), mRNA	PF00010.29:HLH;PF00989.28:PAS;PF08447.15:PAS_3;PF08448.13:PAS_4;PF13426.10:PAS_9;PF14598.9:PAS_11;	-	-0.642585	-	-3.04221	-	5.72327	up	9.45581
	MSTRG.17483.6	MSTRG.17483	aryl hydrocarbon receptor nuclear translocator homolog isoform X11 [Penaeus monodon]	ARNT_DROME:Aryl hydrocarbon receptor nuclear translocator homolog	NA	GO:0000122,GO:0000975,GO:0000976,GO:0000977,GO:0000978,GO:0000981,GO:0000987,GO:0001012,GO:0001067,GO:0001071,GO:0001159,GO:0001228,GO:0001666,GO:0003006,GO:0003674,GO:0003676,GO:0003677,GO:0003690,GO:0003700,GO:0005488,GO:0005515,GO:0005575,GO:0005634,GO:0005667,GO:0005737,GO:0006355,GO:0006357,GO:0006928,GO:0006950,GO:0007165,GO:0007166,GO:0007167,GO:0007169,GO:0007276,GO:0007281,GO:0007292,GO:…	NA	XM_027383609.1; PREDICTED: Penaeus vannamei aryl hydrocarbon receptor nuclear translocator homolog (LOC113830391), mRNA	PF00010.29:HLH;PF00989.28:PAS;PF08447.15:PAS_3;PF08448.13:PAS_4;PF13426.10:PAS_9;PF14598.9:PAS_11;	-	7.36568	up	10.0356	-	-1.54148	-	-3.31901
Kr-h1	MSTRG.1935.6	MSTRG.1935	putative Krueppel-like 1-like [Penaeus vannamei]	NA	NA	NA	NA	XM_027375117.1; PREDICTED: Penaeus vannamei Krueppel homolog 1-like (LOC113822590), mRNA	NA	-	-0.576252	-	-1.46541	-	-2.63295	down	-7.0994
Broad	MSTRG.29803.3	MSTRG.29803	broad-complex core protein isoforms 1/2/3/4/5-like isoform X5 [Penaeus monodon]	NA	NA	NA	NA	XM_027371996.1; PREDICTED: Penaeus vannamei protein bric-a-brac 2-like (LOC113819797), mRNA	PF00096.29:zf-C2H2;PF01096.21:TFIIS_C;PF01899.19:MNHE;PF01927.19:Mut7-C;PF04777.16:Evr1_Alr;PF05495.15:zf-CHY;PF05876.15:GpA_ATPase;PF06281.15:VP1_VP3;PF07754.14:HVO_2753_ZBP;PF07975.15:C1_4;PF08271.15:TF_Zn_Ribbon;PF09723.13:Zn-ribbon_8;PF12760.10:Zn_Tnp_IS1595;PF13465.9:zf-H2C2_2;PF13717.9:zinc_ribbon_4;PF13894.9:zf-C2H2_4;PF13912.9:zf-C2H2_6;PF14353.9:CpXC;PF14354.9:Lar_restr_allev;PF18439.4:z…	-	-0.215759	-	-1.27961	up	4.99701	up	6.05951
ECR	MSTRG.10019.3	MSTRG.10019	ecdysteroid receptor b [Penaeus vannamei]	ECR_HELVI:Ecdysone receptor	K14034 "NR1H1, EcR; ecdysone receptor" -- ko04214; Apoptosis - fly; Cell growth and death; Cellular Processes|ko03000; Transcription factors; Cell growth and death; Cellular Processes|ko03310; Nuclear receptors; Cell growth and death; Cellular Processes|	GO:0000981,GO:0001071,GO:0003674,GO:0003676,GO:0003677,GO:0003700,GO:0004871,GO:0004879,GO:0005488,GO:0005496,GO:0005575,GO:0005634,GO:0006355,GO:0007165,GO:0008150,GO:0008270,GO:0008289,GO:0009755,GO:0009889,GO:0009987,GO:0010468,GO:0010556,GO:0019219,GO:0019222,GO:0030518,GO:0030522,GO:0031323,GO:0031326,GO:0032934,GO:0035076,GO:0035100,GO:0036094,GO:0042562,GO:0043167,GO:0043169,GO:0043178,GO:…	NA	XM_027356283.1; PREDICTED: Penaeus vannamei ecdysone receptor-like (LOC113805277), transcript variant X4, mRNA	PF00104.33:Hormone_recep;PF00105.21:zf-C4;	-	-2.83779	down	-4.7296	down	-11.7936	-	-7.30312
E75	rna-XM_027355292.1	rna-XM_027355292	ecdysteroid receptor E75 [Penaeus vannamei]	E75_METEN:Nuclear hormone receptor E75	NA	GO:0001071,GO:0003674,GO:0003676,GO:0003677,GO:0003700,GO:0005488,GO:0005575,GO:0005634,GO:0008270,GO:0043167,GO:0043169,GO:0043226,GO:0043227,GO:0043229,GO:0043231,GO:0043565,GO:0044424,GO:0044464,GO:0046872,GO:0046914,GO:0097159,GO:1901363	NA	XM_027355292.1; PREDICTED: Penaeus vannamei ecdysone-inducible protein E75-like (LOC113804417), mRNA	PF00104.33:Hormone_recep;	down	-4.34223	-	-2.49256	down	-4.5284	down	-4.63379
HR3	MSTRG.34013.1	MSTRG.34013	NA	NA	NA	NA	NA	XM_042353752.1; PREDICTED: Homarus americanus probable nuclear hormone receptor HR3 (LOC121857681), transcript variant X4, mRNA	NA	down	-7.20482	down	-7.53355	-	-4.59703	down	-8.07853
	MSTRG.19476.2	MSTRG.19476	probable nuclear hormone receptor HR3 isoform X4 [Penaeus vannamei]	HR3_DROME:Probable nuclear hormone receptor HR3	K14033 NR1F4; nuclear receptor subfamily 1 group F member 4 -- ko03000; Transcription factors; Protein families: genetic information processing; Brite Hierarchies|ko03310; Nuclear receptors; Protein families: genetic information processing; Brite Hierarchies|	GO:0000122,GO:0000975,GO:0000976,GO:0000977,GO:0000978,GO:0000981,GO:0000987,GO:0001012,GO:0001067,GO:0001071,GO:0001159,GO:0003674,GO:0003676,GO:0003677,GO:0003690,GO:0003700,GO:0004871,GO:0004879,GO:0005488,GO:0005575,GO:0005634,GO:0006355,GO:0006357,GO:0007275,GO:0007552,GO:0008150,GO:0008270,GO:0009889,GO:0009890,GO:0009891,GO:0009892,GO:0009893,GO:0010468,GO:0010556,GO:0010557,GO:0010558,GO:…	NA	XM_037922712.1; PREDICTED: Penaeus monodon probable nuclear hormone receptor HR3 (LOC119575214), transcript variant X5, mRNA	PF00104.33:Hormone_recep;PF00105.21:zf-C4;	down	-5.56023	-	-5.99321	-	-0.217238	-	-4.71642
Ftz-F1	MSTRG.3728.5	MSTRG.3728	FtzF1-like protein [Penaeus vannamei]	FTZF1_DROME:Nuclear hormone receptor FTZ-F1	NA	GO:0000975,GO:0000976,GO:0000977,GO:0000978,GO:0000981,GO:0000987,GO:0001012,GO:0001067,GO:0001071,GO:0001159,GO:0001228,GO:0002165,GO:0003674,GO:0003676,GO:0003677,GO:0003690,GO:0003700,GO:0004871,GO:0004879,GO:0005488,GO:0005515,GO:0005575,GO:0005634,GO:0005667,GO:0005737,GO:0006355,GO:0006357,GO:0007165,GO:0007275,GO:0007480,GO:0007552,GO:0008134,GO:0008150,GO:0008219,GO:0008270,GO:0009653,GO:…	NA	XM_027381136.1; PREDICTED: Penaeus vannamei nuclear hormone receptor FTZ-F1-like (LOC113828208), transcript variant X2, mRNA	PF00104.33:Hormone_recep;	down	-7.56499	-	-1.99344	-	0	-	0
	PB.4991.2	PB.4991	nuclear hormone receptor FTZ-F1-like isoform X2 [Penaeus vannamei]	FTZF1_BOMMO:Nuclear hormone receptor FTZ-F1	NA	GO:0000981,GO:0001071,GO:0003674,GO:0003676,GO:0003677,GO:0003700,GO:0004871,GO:0004879,GO:0005488,GO:0005575,GO:0005634,GO:0006355,GO:0008150,GO:0008270,GO:0009889,GO:0010468,GO:0010556,GO:0019219,GO:0019222,GO:0031323,GO:0031326,GO:0043167,GO:0043169,GO:0043226,GO:0043227,GO:0043229,GO:0043231,GO:0043565,GO:0044424,GO:0044464,GO:0046872,GO:0046914,GO:0050789,GO:0050794,GO:0051171,GO:0051252,GO:…	NA	XM_027381136.1; PREDICTED: Penaeus vannamei nuclear hormone receptor FTZ-F1-like (LOC113828208), transcript variant X2, mRNA	PF00104.33:Hormone_recep;PF00105.21:zf-C4;	-	1.11263	down	-7.23631	-	4.26247	-	1.91875
	PB.4991.1	PB.4991	nuclear hormone receptor FTZ-F1-like isoform X1 [Penaeus vannamei]	FTZF1_BOMMO:Nuclear hormone receptor FTZ-F1	NA	GO:0000981,GO:0001071,GO:0003674,GO:0003676,GO:0003677,GO:0003700,GO:0004871,GO:0004879,GO:0005488,GO:0005575,GO:0005634,GO:0006355,GO:0008150,GO:0008270,GO:0009889,GO:0010468,GO:0010556,GO:0019219,GO:0019222,GO:0031323,GO:0031326,GO:0043167,GO:0043169,GO:0043226,GO:0043227,GO:0043229,GO:0043231,GO:0043565,GO:0044424,GO:0044464,GO:0046872,GO:0046914,GO:0050789,GO:0050794,GO:0051171,GO:0051252,GO:…	NA	XM_027381135.1; PREDICTED: Penaeus vannamei nuclear hormone receptor FTZ-F1-like (LOC113828208), transcript variant X1, mRNA	PF00104.33:Hormone_recep;PF00105.21:zf-C4;	up	7.08703	up	8.69281	-	-0.142739	-	3.54904
VgR	MSTRG.26167.4	MSTRG.26167	putative very low-density lipoprotein receptor-like [Penaeus vannamei]	NA	NA	GO:0003674,GO:0005488,GO:0005515	NA	XM_027363311.1; PREDICTED: Penaeus vannamei vitellogenin receptor-like (LOC113811544), mRNA	PF00057.21:Ldl_recept_a;	-	-3.65272	-	-1.64713	-	9.0171	up	8.65193
	MSTRG.26167.11	MSTRG.26167	putative very low-density lipoprotein receptor-like [Penaeus vannamei]	NA	NA	GO:0003674,GO:0005488,GO:0005515	NA	XM_027363311.1; PREDICTED: Penaeus vannamei vitellogenin receptor-like (LOC113811544), mRNA	PF00057.21:Ldl_recept_a;	-	0.00318101	-	0.86385	-	8.02463	up	7.88916

## Sheet: Table S3
Table S3. Information of the gender specific responding DETs clusters.
											Hp_female1k		Hp_female5k		Hp_male1k		Hp_male5k
transcript ID	unigene ID	cluster	preferred name	NR	Swiss-prot	KEGG	GO	COG	NT	PFAM	sig	logFC	sig	logFC	sig	logFC	sig	logFC
PB.3052.2	PB.3052	C1	NOP58	nucleolar protein 58-like [Penaeus vannamei]	NOP58_MOUSE:Nucleolar protein 58	K14565 NOP58; nucleolar protein 58 -- ko03008; Ribosome biogenesis in eukaryotes; Translation; Genetic Information Processing|ko03009; Ribosome biogenesis; Translation; Genetic Information Processing|	GO:0001085,GO:0001091,GO:0001094,GO:0001098,GO:0001099,GO:0001650,GO:0003674,GO:0003676,GO:0003723,GO:0005488,GO:0005515,GO:0005575,GO:0005634,GO:0005654,GO:0005730,GO:0005732,GO:0005829,GO:0006403,GO:0008134,GO:0008150,GO:0015030,GO:0016604,GO:0019899,GO:0022613,GO:0030515,GO:0030529,GO:0030684,GO:0031428,GO:0032040,GO:0032991,GO:0033036,GO:0042254,GO:0043226,GO:0043227,GO:0043228,GO:0043229,GO:…	WP_011998106_1; COG1498:Box	XM_027352588.1; PREDICTED: Penaeus vannamei nucleolar protein 58-like (LOC113802117), mRNA	PF01798.21:Nop;PF08156.16:NOP5NT;PF10004.12:DUF2247;	up	10.0217	-	9.17978	-	0.227235	-	-0.113233
MSTRG.14535.1	MSTRG.14535	C1	AL7A1	alpha-aminoadipic semialdehyde dehydrogenase-like [Penaeus vannamei]	AL7A1_BOVIN:Alpha-aminoadipic semialdehyde dehydrogenase	K14085 ALDH7A1; aldehyde dehydrogenase family 7 member A1 -- ko00010; Glycolysis / Gluconeogenesis; Carbohydrate metabolism; Metabolism|ko00053; Ascorbate and aldarate metabolism; Carbohydrate metabolism; Metabolism|ko00620; Pyruvate metabolism; Carbohydrate metabolism; Metabolism|ko00071; Fatty acid degradation; Carbohydrate metabolism; Metabolism|ko00561; Glycerolipid metabolism; Carbohydrate m…	GO:0003674,GO:0003824,GO:0004029,GO:0004043,GO:0005488,GO:0005515,GO:0005575,GO:0005634,GO:0005739,GO:0005829,GO:0006575,GO:0006577,GO:0006578,GO:0006807,GO:0008150,GO:0008152,GO:0008802,GO:0009058,GO:0009987,GO:0016491,GO:0016620,GO:0016903,GO:0019285,GO:0019695,GO:0031455,GO:0031456,GO:0034641,GO:0042398,GO:0042802,GO:0043226,GO:0043227,GO:0043229,GO:0043231,GO:0043878,GO:0044237,GO:0044249,GO:…	WP_067643917_1; COG1012:Acyl-CoA	XM_027356979.1; PREDICTED: Penaeus vannamei alpha-aminoadipic semialdehyde dehydrogenase-like (LOC113805908), mRNA	PF00171.25:Aldedh;	up	4.27855	-	3.69023	-	1.3982	-	0.297472
MSTRG.35241.13	MSTRG.35241	C1	LIPA1	liprin-alpha-1-like isoform X13 [Penaeus japonicus]	LIPA1_HUMAN:Liprin-alpha-1	K26226 PPFIA; liprin-alpha -- ko04131; Membrane trafficking; Protein families: genetic information processing; Brite Hierarchies|	GO:0003674,GO:0005488,GO:0005515,GO:0005575,GO:0005737,GO:0005829,GO:0005912,GO:0005924,GO:0005925,GO:0007155,GO:0007160,GO:0007165,GO:0008150,GO:0009987,GO:0010639,GO:0016043,GO:0022610,GO:0030054,GO:0030055,GO:0030424,GO:0031589,GO:0032231,GO:0032232,GO:0032879,GO:0032880,GO:0032956,GO:0032970,GO:0032991,GO:0033043,GO:0042995,GO:0043005,GO:0043226,GO:0043227,GO:0044087,GO:0044424,GO:0044444,GO:…	NA	XM_027362964.1; PREDICTED: Penaeus vannamei liprin-alpha-1-like (LOC113811261), mRNA	PF00536.33:SAM_1;PF07647.20:SAM_2;PF08581.13:Tup_N;PF10046.12:BLOC1_2;PF14282.9:FlxA;PF16574.8:CEP209_CC5;	up	8.05811	-	0	-	0	-	0
PB.2753.1	PB.2753	C1	NUAK1	serine/threonine-protein kinase MARK2-like isoform X1 [Penaeus vannamei]	NUAK1_HUMAN:NUAK family SNF1-like kinase 1	K08800 "NUAK; NUAK family, SNF1-like kinase " -- ko01001; Protein kinases; Protein families: metabolism; Brite Hierarchies|	GO:0000166,GO:0001650,GO:0002039,GO:0003674,GO:0003824,GO:0004672,GO:0004674,GO:0005488,GO:0005515,GO:0005524,GO:0005575,GO:0005634,GO:0005654,GO:0005737,GO:0005856,GO:0006464,GO:0006468,GO:0006793,GO:0006796,GO:0006807,GO:0006950,GO:0006974,GO:0007154,GO:0007155,GO:0007165,GO:0008150,GO:0008152,GO:0009267,GO:0009605,GO:0009966,GO:0009987,GO:0009991,GO:0010646,GO:0010921,GO:0015630,GO:0016301,GO:…	WP_069125576_1; COG2815:PASTA	XM_027376056.1; PREDICTED: Penaeus vannamei NUAK family SNF1-like kinase 1 (LOC113823429), transcript variant X1, mRNA	PF00069.28:Pkinase;PF01163.25:RIO1;PF01636.26:APH;PF03109.19:ABC1;PF06293.17:Kdo;PF07714.20:PK_Tyr_Ser-Thr;PF12330.11:Haspin_kinase;PF14294.9:DUF4372;PF19250.2:DUF5898;	up	4.61533	-	5.09993	-	-0.92659	-	1.21975
rna-XM_027378921.1	rna-XM_027378921	C1	ABLM1	actin-binding LIM protein 1-like isoform X8 [Penaeus vannamei]	ABLM1_HUMAN:Actin-binding LIM protein 1	K07520 ABLIM; actin-binding LIM protein -- ko04360; Axon guidance; Development and regeneration; Organismal Systems|	GO:0001725,GO:0003008,GO:0003674,GO:0003779,GO:0005488,GO:0005515,GO:0005575,GO:0005737,GO:0005856,GO:0006996,GO:0007010,GO:0007600,GO:0007601,GO:0008092,GO:0008150,GO:0009653,GO:0009887,GO:0009987,GO:0015629,GO:0016043,GO:0022607,GO:0030027,GO:0030030,GO:0030031,GO:0030032,GO:0032403,GO:0032432,GO:0032501,GO:0032502,GO:0042641,GO:0042995,GO:0043167,GO:0043169,GO:0043226,GO:0043228,GO:0043229,GO:…	NA	XM_027378921.1; PREDICTED: Penaeus vannamei actin-binding LIM protein 3-like (LOC113826049), transcript variant X9, mRNA	PF00412.25:LIM;PF01661.24:Macro;PF02209.22:VHP;	up	10.2382	up	9.15931	-	-2.19112	-	-2.07335
PB.1546.8	PB.1546	C1	HNRPL	heterogeneous nuclear ribonucleoprotein L-like isoform X6 [Penaeus vannamei]	HNRPL_MOUSE:Heterogeneous nuclear ribonucleoprotein L	K13159 HNRNPL; heterogeneous nuclear ribonucleoprotein L -- ko03041; Spliceosome; Protein families: genetic information processing; Brite Hierarchies|	GO:0000381,GO:0000785,GO:0000975,GO:0000976,GO:0001067,GO:0003674,GO:0003676,GO:0003677,GO:0003690,GO:0003723,GO:0003729,GO:0003730,GO:0005488,GO:0005575,GO:0005634,GO:0005654,GO:0005737,GO:0005829,GO:0006139,GO:0006355,GO:0006396,GO:0006397,GO:0006725,GO:0006807,GO:0008150,GO:0008152,GO:0009889,GO:0009890,GO:0009892,GO:0009987,GO:0010468,GO:0010556,GO:0010558,GO:0010605,GO:0010629,GO:0016070,GO:…	NA	XM_027373187.1; PREDICTED: Penaeus vannamei heterogeneous nuclear ribonucleoprotein L-like (LOC113820819), transcript variant X6, mRNA	PF00076.25:RRM_1;PF11835.11:RRM_8;PF13893.9:RRM_5;PF16842.8:RRM_occluded;	up	3.35938	up	5.72626	-	-4.02171	-	-4.53004
rna-XM_027370840.1	rna-XM_027370840	C1	MET17	LOW QUALITY PROTEIN: methyltransferase-like protein 17, mitochondrial [Penaeus vannamei]	MET17_MOUSE:Methyltransferase-like protein 17, mitochondrial	NA	GO:0003674,GO:0003824,GO:0005488,GO:0005575,GO:0005654,GO:0005739,GO:0005759,GO:0006412,GO:0006518,GO:0006807,GO:0008150,GO:0008152,GO:0008168,GO:0009058,GO:0009059,GO:0009987,GO:0016740,GO:0016741,GO:0019538,GO:0022613,GO:0031974,GO:0032259,GO:0034641,GO:0034645,GO:0042274,GO:0043021,GO:0043022,GO:0043043,GO:0043170,GO:0043226,GO:0043227,GO:0043229,GO:0043231,GO:0043233,GO:0043603,GO:0043604,GO:…	NA	XM_027370840.1; PREDICTED: Penaeus vannamei methyltransferase-like protein 17, mitochondrial (LOC113818652), mRNA	PF03271.20:EB1;PF08241.15:Methyltransf_11;PF08242.15:Methyltransf_12;PF09243.13:Rsm22;PF13489.9:Methyltransf_23;PF13649.9:Methyltransf_25;	up	2.84919	-	3.47631	-	-2.29836	-	-0.380268
MSTRG.5496.1	MSTRG.5496	C1	SMAD3	hypothetical protein C7M84_017380 [Penaeus vannamei]	SMAD3_HUMAN:Mothers against decapentaplegic homolog 3	NA	GO:0000122,GO:0000165,GO:0000785,GO:0000975,GO:0000976,GO:0000977,GO:0000978,GO:0000981,GO:0000987,GO:0001012,GO:0001067,GO:0001071,GO:0001085,GO:0001130,GO:0001159,GO:0001217,GO:0001221,GO:0001223,GO:0001228,GO:0001558,GO:0001657,GO:0001666,GO:0001701,GO:0001704,GO:0001707,GO:0001756,GO:0001775,GO:0001817,GO:0001819,GO:0001889,GO:0001947,GO:0001952,GO:0001954,GO:0002009,GO:0002076,GO:0002376,GO:…	NA	XM_027373841.1; PREDICTED: Penaeus vannamei mothers against decapentaplegic homolog 3-like (LOC113821366), mRNA	PF03166.17:MH2;PF10401.12:IRF-3;	up	8.83482	up	7.9201	-	-0.589374	-	1.62904
MSTRG.124.13	MSTRG.124	C1	THA2	probable low-specificity L-threonine aldolase 2 isoform X1 [Penaeus vannamei]	THA2_ARATH:Probable low-specificity L-threonine aldolase 2	K01620 ltaE; threonine aldolase -- ko00260; "Glycine, serine and threonine metabolism"; Amino acid metabolism; Metabolism|	GO:0003674,GO:0003824,GO:0004793,GO:0005488,GO:0005575,GO:0005829,GO:0006082,GO:0006520,GO:0006544,GO:0006545,GO:0006566,GO:0006567,GO:0006807,GO:0008150,GO:0008152,GO:0008652,GO:0008732,GO:0009056,GO:0009058,GO:0009063,GO:0009066,GO:0009068,GO:0009069,GO:0009070,GO:0009987,GO:0016053,GO:0016054,GO:0016829,GO:0016830,GO:0016832,GO:0019752,GO:0019842,GO:0030170,GO:0036094,GO:0043167,GO:0043168,GO:…	WP_014434736_1; COG2008:Threonine	XM_027360181.1; PREDICTED: Penaeus vannamei probable low-specificity L-threonine aldolase 2 (LOC113808707), transcript variant X1, mRNA	PF00155.24:Aminotran_1_2;PF00266.22:Aminotran_5;PF00283.22:Cytochrom_B559;PF01041.20:DegT_DnrJ_EryC1;PF01053.23:Cys_Met_Meta_PP;PF01212.24:Beta_elim_lyase;	up	9.18569	-	8.22655	-	1.73304	-	1.50493
PB.4438.3	PB.4438	C1	NA	uncharacterized protein LOC113801102 [Penaeus vannamei]	NA	NA	NA	NA	XM_027351938.1; PREDICTED: Penaeus vannamei uncharacterized LOC113801102 (LOC113801102), transcript variant X4, mRNA	PF00884.26:Sulfatase;PF02995.20:DUF229;	up	7.48518	-	2.59057	-	2.63401	-	2.6062
MSTRG.1887.3	MSTRG.1887	C1	HYD	LOW QUALITY PROTEIN: E3 ubiquitin-protein ligase hyd-like [Penaeus monodon]	HYD_DROME:E3 ubiquitin-protein ligase hyd	NA	GO:0000209,GO:0000910,GO:0002009,GO:0002831,GO:0002833,GO:0003006,GO:0003674,GO:0003676,GO:0003723,GO:0003824,GO:0004842,GO:0005488,GO:0005515,GO:0005575,GO:0005634,GO:0005737,GO:0006282,GO:0006464,GO:0006807,GO:0006996,GO:0006997,GO:0007112,GO:0007276,GO:0007283,GO:0007289,GO:0007444,GO:0007446,GO:0007455,GO:0007560,GO:0008150,GO:0008152,GO:0008270,GO:0008406,GO:0008585,GO:0009653,GO:0009886,GO:…	NA	XM_027374480.1; PREDICTED: Penaeus vannamei E3 ubiquitin-protein ligase hyd-like (LOC113821980), transcript variant X2, mRNA	PF00632.28:HECT;	up	10.0074	up	10.3679	-	0.140335	-	-0.785709
MSTRG.28851.2	MSTRG.28851	C1	SHPK	sedoheptulokinase-like [Penaeus vannamei]	SHPK_HUMAN:Sedoheptulokinase	K11214 SHPK; sedoheptulokinase -- ko00710; Carbon fixation in photosynthetic organisms; Energy metabolism; Metabolism|	GO:0000166,GO:0002237,GO:0002682,GO:0002694,GO:0003674,GO:0003824,GO:0005488,GO:0005524,GO:0005575,GO:0005737,GO:0005829,GO:0005975,GO:0006066,GO:0006071,GO:0006081,GO:0006098,GO:0006139,GO:0006725,GO:0006732,GO:0006733,GO:0006739,GO:0006753,GO:0006793,GO:0006796,GO:0006807,GO:0008150,GO:0008152,GO:0009052,GO:0009117,GO:0009605,GO:0009607,GO:0009987,GO:0010033,GO:0016301,GO:0016310,GO:0016740,GO:…	WP_068137805_1; COG1070:Sugar	XM_027373703.1; PREDICTED: Penaeus vannamei sedoheptulokinase-like (LOC113821225), mRNA	PF00349.24:Hexokinase_1;PF00370.24:FGGY_N;PF01869.23:BcrAD_BadFG;PF17651.4:Raco_middle;	up	8.25004	up	7.03551	-	0.301234	-	-1.32691
MSTRG.15705.11	MSTRG.15705	C1	DAPK	death-associated protein kinase 1-like isoform X1 [Penaeus vannamei]	DAPK_CAEEL:Death-associated protein kinase dapk-1	K08803 DAPK; death-associated protein kinase -- ko04140; Autophagy - animal; Transport and catabolism; Cellular Processes|ko05200; Pathways in cancer; Transport and catabolism; Cellular Processes|ko05219; Bladder cancer; Transport and catabolism; Cellular Processes|ko01001; Protein kinases; Transport and catabolism; Cellular Processes|	GO:0000166,GO:0001882,GO:0001883,GO:0002376,GO:0003674,GO:0003824,GO:0004672,GO:0004674,GO:0005488,GO:0005515,GO:0005524,GO:0005525,GO:0005575,GO:0005634,GO:0005829,GO:0005856,GO:0006464,GO:0006468,GO:0006793,GO:0006796,GO:0006807,GO:0006950,GO:0006952,GO:0006955,GO:0007165,GO:0008150,GO:0008152,GO:0009987,GO:0010941,GO:0010942,GO:0016301,GO:0016310,GO:0016740,GO:0016772,GO:0016773,GO:0017076,GO:…	NA	XM_027374462.1; PREDICTED: Penaeus vannamei death-associated protein kinase 1-like (LOC113821921), transcript variant X1, mRNA	PF00005.30:ABC_tran;PF00071.25:Ras;PF00531.25:Death;PF08477.16:Roc;PF13191.9:AAA_16;PF13401.9:AAA_22;PF13476.9:AAA_23;PF13555.9:AAA_29;PF16095.8:COR;	up	8.10336	-	7.03567	-	2.03634	-	0.580056
PB.4009.1	PB.4009	C1	NA	NA	NA	NA	NA	NA	XM_047637646.1; PREDICTED: Penaeus chinensis potassium voltage-gated channel protein Shaker-like (LOC125042168), mRNA	NA	up	3.63786	-	2.16827	-	0.749745	-	1.62294
rna-XM_027355327.1	rna-XM_027355327	C1	DC1L2	cytoplasmic dynein 1 light intermediate chain 2-like [Penaeus vannamei]	DC1L2_MOUSE:Cytoplasmic dynein 1 light intermediate chain 2	K10416 "DYNC1LI, DNCLI; dynein cytoplasmic 1 light intermediate chain" -- ko04145; Phagosome; Transport and catabolism; Cellular Processes|ko04962; Vasopressin-regulated water reabsorption; Transport and catabolism; Cellular Processes|ko05132; Salmonella infection; Transport and catabolism; Cellular Processes|ko04131; Membrane trafficking; Transport and catabolism; Cellular Processes|ko03036; Chr…	GO:0000166,GO:0000226,GO:0000323,GO:0000776,GO:0003674,GO:0005488,GO:0005515,GO:0005524,GO:0005575,GO:0005764,GO:0005768,GO:0005770,GO:0005773,GO:0005813,GO:0005815,GO:0005868,GO:0005874,GO:0005875,GO:0006928,GO:0006996,GO:0007010,GO:0007017,GO:0007018,GO:0008150,GO:0009719,GO:0009987,GO:0010033,GO:0016043,GO:0017076,GO:0030286,GO:0030554,GO:0031410,GO:0031982,GO:0032553,GO:0032555,GO:0032559,GO:…	NA	XM_027355327.1; PREDICTED: Penaeus vannamei cytoplasmic dynein 1 light intermediate chain 2-like (LOC113804451), mRNA	PF00005.30:ABC_tran;PF00009.30:GTP_EFTU;PF00025.24:Arf;PF00503.23:G-alpha;PF03193.19:RsgA_GTPase;PF05783.14:DLIC;PF08477.16:Roc;PF10662.12:PduV-EutP;PF13555.9:AAA_29;	up	3.13946	-	2.4274	-	1.86672	-	1.85032
rna-XM_027378244.1	rna-XM_027378244	C1	SBP1	putative selenium-binding protein 1-like, partial [Penaeus vannamei]	SBP1_XENTR:Methanethiol oxidase	K17285 SELENBP1; methanethiol oxidase -- ko00920; Sulfur metabolism; Energy metabolism; Metabolism|ko04147; Exosome; Energy metabolism; Metabolism|	GO:0003674,GO:0003824,GO:0005488,GO:0005575,GO:0005634,GO:0005829,GO:0006810,GO:0008104,GO:0008150,GO:0008430,GO:0015031,GO:0015833,GO:0016020,GO:0016491,GO:0016667,GO:0016670,GO:0018549,GO:0033036,GO:0042886,GO:0043226,GO:0043227,GO:0043229,GO:0043231,GO:0044424,GO:0044444,GO:0044464,GO:0045184,GO:0051179,GO:0051234,GO:0071702,GO:0071705	WP_027789264_1; COG5276:Uncharacterized	XM_027378244.1; PREDICTED: Penaeus vannamei methanethiol oxidase-like (LOC113825415), mRNA	PF05694.14:SBP56;PF10282.12:Lactonase;	up	1.79516	-	0.626071	-	-0.0438243	-	-0.272383
MSTRG.6800.4	MSTRG.6800	C1	PHLP	phosducin-like protein [Penaeus vannamei]	PHLP_HUMAN:Phosducin-like protein	NA	GO:0003008,GO:0005575,GO:0005737,GO:0005829,GO:0005929,GO:0006461,GO:0007165,GO:0007600,GO:0007601,GO:0008150,GO:0008277,GO:0008589,GO:0009966,GO:0009967,GO:0009987,GO:0010646,GO:0010647,GO:0016043,GO:0022607,GO:0023051,GO:0023056,GO:0030030,GO:0032501,GO:0042995,GO:0043226,GO:0043933,GO:0044424,GO:0044444,GO:0044464,GO:0044699,GO:0044763,GO:0045880,GO:0048518,GO:0048522,GO:0048583,GO:0048584,GO:…	NA	XM_027375305.1; PREDICTED: Penaeus vannamei phosducin-like protein (LOC113822765), transcript variant X1, mRNA	PF00085.23:Thioredoxin;PF01019.24:G_glu_transpept;PF02114.19:Phosducin;PF02932.19:Neur_chan_memb;PF06988.14:NifT;PF09026.13:CENP-B_dimeris;PF14303.9:NAM-associated;	up	7.95035	up	7.27682	-	0.035384	-	0
MSTRG.1373.2	MSTRG.1373	C1	ANM6	hypothetical protein C7M84_008490 [Penaeus vannamei]	ANM6_DANRE:Protein arginine N-methyltransferase 6	K11437 PRMT6; type I protein arginine methyltransferase -- ko03036; Chromosome and associated proteins; Protein families: genetic information processing; Brite Hierarchies|	GO:0000785,GO:0003674,GO:0003824,GO:0005488,GO:0005515,GO:0005575,GO:0005634,GO:0006139,GO:0006259,GO:0006281,GO:0006325,GO:0006355,GO:0006464,GO:0006479,GO:0006725,GO:0006807,GO:0006950,GO:0006974,GO:0008150,GO:0008152,GO:0008168,GO:0008170,GO:0008213,GO:0008276,GO:0008469,GO:0008757,GO:0009889,GO:0009890,GO:0009892,GO:0009987,GO:0010468,GO:0010556,GO:0010558,GO:0010605,GO:0010629,GO:0010639,GO:…	WP_070394660_1; COG2264:Ribosomal	XM_047643781.1; PREDICTED: Penaeus chinensis protein arginine N-methyltransferase 6-like (LOC125046131), mRNA	PF01135.22:PCMT;PF01209.21:Ubie_methyltran;PF01234.20:NNMT_PNMT_TEMT;PF01728.22:FtsJ;PF02353.23:CMAS;PF02475.19:Met_10;PF02527.18:GidB;PF03602.18:Cons_hypoth95;PF03848.17:TehB;PF05175.17:MTS;PF05185.19:PRMT5;PF06325.16:PrmA;PF08003.14:Methyltransf_9;PF08241.15:Methyltransf_11;PF08242.15:Methyltransf_12;PF10294.12:Methyltransf_16;PF12847.10:Methyltransf_18;PF13489.9:Methyltransf_23;PF13578.9:Methy…	up	7.22067	-	6.58719	-	0.592222	-	-1.98193
PB.2999.4	PB.2999	C1	NA	transcriptional regulator ATRX-like [Penaeus vannamei]	NA	NA	NA	NA	XM_027358231.1; PREDICTED: Penaeus vannamei transcriptional regulator ATRX-like (LOC113807060), mRNA	PF03221.19:HTH_Tnp_Tc5;PF05129.16:Elf1;PF17981.4:ADD_ATRX;	up	3.1409	-	2.00986	-	-0.177398	-	0.329518
PB.429.1	PB.429	C1	SPEB	LOW QUALITY PROTEIN: uncharacterized protein LOC113803957 [Penaeus vannamei]	SPEB_CHICK:Agmatinase, mitochondrial	K01480 speB; agmatinase -- ko00330; Arginine and proline metabolism; Amino acid metabolism; Metabolism|	GO:0003674,GO:0003824,GO:0005488,GO:0005575,GO:0005739,GO:0006082,GO:0006520,GO:0006525,GO:0006576,GO:0006595,GO:0006596,GO:0006807,GO:0008150,GO:0008152,GO:0008216,GO:0008295,GO:0008783,GO:0009058,GO:0009064,GO:0009308,GO:0009309,GO:0009445,GO:0009446,GO:0009987,GO:0016787,GO:0016810,GO:0016813,GO:0019752,GO:0033388,GO:0033389,GO:0034641,GO:0042401,GO:0043167,GO:0043169,GO:0043226,GO:0043227,GO:…	WP_034789665_1; COG0010:Arginase/agmatinase	XM_027354765.1; PREDICTED: Penaeus vannamei guanidinobutyrase-like (LOC113803957), mRNA	PF00491.24:Arginase;PF12640.10:UPF0489;	up	4.56566	up	4.83969	-	-0.729899	-	-0.177208
PB.2927.3	PB.2927	C1	ATPB	LOW QUALITY PROTEIN: calphotin-like [Penaeus vannamei]	ATPB_BOVIN:ATP synthase subunit beta, mitochondrial	K02112 "ATPF1B, atpD; F-type H+/Na+-transporting ATPase subunit beta " -- ko00190; Oxidative phosphorylation; Energy metabolism; Metabolism|ko04714; Thermogenesis; Energy metabolism; Metabolism|ko05208; Chemical carcinogenesis - reactive oxygen species; Energy metabolism; Metabolism|ko05010; Alzheimer disease; Energy metabolism; Metabolism|ko05012; Parkinson disease; Energy metabolism; Metabolism…	GO:0000166,GO:0003674,GO:0003824,GO:0005215,GO:0005488,GO:0005524,GO:0005575,GO:0005753,GO:0006139,GO:0006163,GO:0006164,GO:0006725,GO:0006753,GO:0006754,GO:0006793,GO:0006796,GO:0006807,GO:0006810,GO:0006811,GO:0006812,GO:0006818,GO:0006839,GO:0008150,GO:0008152,GO:0008324,GO:0009058,GO:0009117,GO:0009123,GO:0009124,GO:0009126,GO:0009127,GO:0009141,GO:0009142,GO:0009144,GO:0009145,GO:0009150,GO:…	WP_014746500_1; COG0055:FoF1-type	XM_027368790.1; PREDICTED: Penaeus vannamei calphotin-like (LOC113816732), mRNA	PF00006.28:ATP-synt_ab;PF00931.25:NB-ARC;PF01637.21:ATPase_2;PF02874.26:ATP-synt_ab_N;PF03193.19:RsgA_GTPase;PF06745.16:ATPase;	up	4.69606	-	3.9937	-	2.68732	-	2.46098
MSTRG.8888.2	MSTRG.8888	C1	CAMKI	calcium/calmodulin-dependent protein kinase type 1 isoform X1 [Penaeus monodon]	CAMKI_MACNP:Calcium/calmodulin-dependent protein kinase type 1	K08794 CAMK1; calcium/calmodulin-dependent protein kinase I -- ko04020; Calcium signaling pathway; Signal transduction; Environmental Information Processing|ko04921; Oxytocin signaling pathway; Signal transduction; Environmental Information Processing|ko04925; Aldosterone synthesis and secretion; Signal transduction; Environmental Information Processing|ko05214; Glioma; Signal transduction; Envir…	GO:0000166,GO:0003674,GO:0003824,GO:0004672,GO:0004674,GO:0004683,GO:0005488,GO:0005515,GO:0005516,GO:0005524,GO:0006464,GO:0006468,GO:0006793,GO:0006796,GO:0006807,GO:0008150,GO:0008152,GO:0009987,GO:0016301,GO:0016310,GO:0016740,GO:0016772,GO:0016773,GO:0017076,GO:0019538,GO:0022404,GO:0030554,GO:0032501,GO:0032553,GO:0032555,GO:0032559,GO:0035639,GO:0036094,GO:0036211,GO:0043167,GO:0043168,GO:…	WP_012240627_1; COG0515:Serine/threonine	XM_027370453.1; PREDICTED: Penaeus vannamei calcium/calmodulin-dependent protein kinase type 1-like (LOC113818271), transcript variant X1, mRNA	PF00069.28:Pkinase;PF01163.25:RIO1;PF01636.26:APH;PF03109.19:ABC1;PF05761.17:5_nucleotid;PF06293.17:Kdo;PF07714.20:PK_Tyr_Ser-Thr;PF10707.12:YrbL-PhoP_reg;PF14531.9:Kinase-like;PF17667.4:Pkinase_fungal;PF19250.2:DUF5898;	up	7.81701	-	6.22357	-	-1.47222	-	-6.41444
MSTRG.31713.1	MSTRG.31713	C1	NA	uncharacterized protein LOC113822356 [Penaeus vannamei]	NA	NA	NA	NA	XM_027374887.1; PREDICTED: Penaeus vannamei uncharacterized LOC113822355 (LOC113822355), mRNA	NA	up	7.88245	-	0	-	0	-	0
rna-XM_027369504.1	rna-XM_027369504	C1	BHMT1	betaine--homocysteine S-methyltransferase 1-like [Penaeus vannamei]	BHMT1_XENLA:Betaine--homocysteine S-methyltransferase 1	K00544 BHMT; betaine-homocysteine S-methyltransferase -- ko00260; "Glycine, serine and threonine metabolism"; Amino acid metabolism; Metabolism|ko00270; Cysteine and methionine metabolism; Amino acid metabolism; Metabolism|	GO:0000096,GO:0000097,GO:0003674,GO:0003824,GO:0005488,GO:0005575,GO:0005737,GO:0006082,GO:0006520,GO:0006555,GO:0006577,GO:0006579,GO:0006790,GO:0006807,GO:0008150,GO:0008152,GO:0008168,GO:0008172,GO:0008270,GO:0008652,GO:0009056,GO:0009058,GO:0009066,GO:0009067,GO:0009086,GO:0009987,GO:0016053,GO:0016740,GO:0016741,GO:0019752,GO:0032259,GO:0034641,GO:0043167,GO:0043169,GO:0043436,GO:0044237,GO:…	WP_129889835_1; COG0646:Methionine	XM_027369504.1; PREDICTED: Penaeus vannamei betaine--homocysteine S-methyltransferase 1-like (LOC113817434), mRNA	PF02574.19:S-methyl_trans;	up	4.05465	-	0.780473	-	-3.78691	-	-4.19452
MSTRG.17299.3	MSTRG.17299	C1	T2EA	general transcription factor IIE subunit 1-like [Penaeus vannamei]	T2EA_HUMAN:General transcription factor IIE subunit 1	K03136 "TFIIE1, GTF2E1, TFA1, tfe; transcription initiation factor TFIIE subunit alpha" -- ko03022; Basal transcription factors; Transcription; Genetic Information Processing|ko05203; Viral carcinogenesis; Transcription; Genetic Information Processing|ko03021; Transcription machinery; Transcription; Genetic Information Processing|	GO:0001112,GO:0001113,GO:0001120,GO:0003674,GO:0005488,GO:0005575,GO:0005634,GO:0005654,GO:0005667,GO:0005669,GO:0005673,GO:0005829,GO:0006139,GO:0006351,GO:0006352,GO:0006366,GO:0006367,GO:0006725,GO:0006807,GO:0008150,GO:0008152,GO:0009058,GO:0009059,GO:0009987,GO:0016043,GO:0016070,GO:0016251,GO:0018130,GO:0019438,GO:0032774,GO:0032991,GO:0032993,GO:0034367,GO:0034641,GO:0034645,GO:0034654,GO:…	NA	XM_027374086.1; PREDICTED: Penaeus vannamei general transcription factor IIE subunit 1-like (LOC113821576), mRNA	PF00392.24:GntR;PF02002.20:TFIIE_alpha;PF10422.12:LRS4;PF14056.9:DUF4250;	up	4.66599	up	5.70766	-	0.798284	-	0.640141
PB.355.4	PB.355	C1	SCOT1	succinyl-CoA:3-ketoacid coenzyme A transferase 1, mitochondrial-like [Penaeus vannamei]	SCOT1_MOUSE:Succinyl-CoA:3-ketoacid coenzyme A transferase 1, mitochondrial	K01027 OXCT; 3-oxoacid CoA-transferase -- ko00650; Butanoate metabolism; Carbohydrate metabolism; Metabolism|ko00280; "Valine, leucine and isoleucine degradation"; Carbohydrate metabolism; Metabolism|	GO:0002791,GO:0002793,GO:0003674,GO:0003824,GO:0005488,GO:0005515,GO:0005575,GO:0005739,GO:0006950,GO:0007420,GO:0007507,GO:0007584,GO:0008150,GO:0008152,GO:0008260,GO:0008410,GO:0009056,GO:0009410,GO:0009605,GO:0009719,GO:0009725,GO:0009888,GO:0009987,GO:0009991,GO:0010033,GO:0010646,GO:0010647,GO:0010817,GO:0014823,GO:0016740,GO:0016782,GO:0023051,GO:0023056,GO:0031667,GO:0032024,GO:0032502,GO:…	WP_013887136_1; COG2057:Acyl-CoA:acetate/3-ketoacid	XM_027367134.1; PREDICTED: Penaeus vannamei succinyl-CoA:3-ketoacid coenzyme A transferase 1, mitochondrial-like (LOC113815045), transcript variant X1, mRNA	PF01144.26:CoA_trans;PF13336.9:AcetylCoA_hyd_C;PF16957.8:Mal_decarbox_Al;	up	3.81853	-	2.51504	-	0.207283	-	-1.79514
MSTRG.34320.1	MSTRG.34320	C1	QCR2	cytochrome b-c1 complex subunit 2, mitochondrial-like [Penaeus vannamei]	QCR2_BOVIN:Cytochrome b-c1 complex subunit 2, mitochondrial	K00415 "QCR2, UQCRC2; ubiquinol-cytochrome c reductase core subunit 2" -- ko00190; Oxidative phosphorylation; Energy metabolism; Metabolism|ko04260; Cardiac muscle contraction; Energy metabolism; Metabolism|ko04714; Thermogenesis; Energy metabolism; Metabolism|ko05208; Chemical carcinogenesis - reactive oxygen species; Energy metabolism; Metabolism|ko05010; Alzheimer disease; Energy metabolism; M…	GO:0003674,GO:0003824,GO:0004175,GO:0004222,GO:0005488,GO:0005575,GO:0005739,GO:0005743,GO:0006508,GO:0006807,GO:0008150,GO:0008152,GO:0008233,GO:0008237,GO:0016020,GO:0016787,GO:0019538,GO:0019866,GO:0031090,GO:0031966,GO:0043167,GO:0043169,GO:0043170,GO:0043226,GO:0043227,GO:0043229,GO:0043231,GO:0044238,GO:0044422,GO:0044424,GO:0044425,GO:0044429,GO:0044444,GO:0044446,GO:0044464,GO:0046872,GO:…	WP_014414005_1; COG0612:Predicted	XM_027357844.1; PREDICTED: Penaeus vannamei cytochrome b-c1 complex subunit 2, mitochondrial-like (LOC113806679), mRNA	PF00675.23:Peptidase_M16;PF05193.24:Peptidase_M16_C;	up	9.61422	up	9.61495	-	1.33941	-	0.160887
PB.50.1	PB.50	C1	CMTR2	cap-specific mRNA (nucleoside-2'-O-)-methyltransferase 2-like [Penaeus vannamei]	CMTR2_MOUSE:Cap-specific mRNA (nucleoside-2'-O-)-methyltransferase 2	K14590 "CMTR2, FTSJD1, AFT; cap2 methyltransferase " -- ko03019; Messenger RNA biogenesis; Protein families: genetic information processing; Brite Hierarchies|	GO:0001510,GO:0003674,GO:0003824,GO:0004483,GO:0005575,GO:0005634,GO:0005737,GO:0006139,GO:0006370,GO:0006396,GO:0006397,GO:0006725,GO:0006807,GO:0008150,GO:0008152,GO:0008168,GO:0008171,GO:0008173,GO:0008174,GO:0008757,GO:0009451,GO:0009452,GO:0009987,GO:0016070,GO:0016071,GO:0016556,GO:0016740,GO:0016741,GO:0032259,GO:0034641,GO:0036260,GO:0036451,GO:0043170,GO:0043226,GO:0043227,GO:0043229,GO:…	NA	XM_027358175.1; PREDICTED: Penaeus vannamei cap-specific mRNA (nucleoside-2'-O-)-methyltransferase 2-like (LOC113807020), mRNA	PF01018.25:GTP1_OBG;PF01728.22:FtsJ;PF07199.14:DUF1411;PF07258.17:COMM_domain;PF09115.13:DNApol3-delta_C;	up	8.19692	-	8.12064	-	-7.45	-	-7.58571
MSTRG.29624.2	MSTRG.29624	C1	ACON	aconitate hydratase, mitochondrial-like [Penaeus vannamei]	ACON_HUMAN:Aconitate hydratase, mitochondrial	NA	GO:0001889,GO:0003674,GO:0003824,GO:0003994,GO:0005488,GO:0005506,GO:0005575,GO:0005739,GO:0005759,GO:0005829,GO:0006082,GO:0006091,GO:0006099,GO:0006101,GO:0006102,GO:0006950,GO:0008150,GO:0008152,GO:0008198,GO:0009987,GO:0016829,GO:0016835,GO:0016836,GO:0019752,GO:0031974,GO:0032502,GO:0035900,GO:0043167,GO:0043169,GO:0043226,GO:0043227,GO:0043229,GO:0043231,GO:0043233,GO:0043436,GO:0044237,GO:…	WP_038559474_1; COG1048:Aconitase	XM_027362499.1; PREDICTED: Penaeus vannamei aconitate hydratase, mitochondrial-like (LOC113810853), mRNA	PF00330.23:Aconitase;PF00694.22:Aconitase_C;PF04412.16:AcnX;	up	3.66506	-	2.40454	-	-1.28223	-	0.237946
rna-XM_027357579.1	rna-XM_027357579	C1	NA	uncharacterized protein LOC113806449 isoform X3 [Penaeus vannamei]	NA	NA	NA	NA	XM_027357579.1; PREDICTED: Penaeus vannamei translation initiation factor IF-2-like (LOC113806449), transcript variant X3, mRNA	PF01456.20:Mucin;PF04612.15:T2SSM;PF05283.14:MGC-24;PF09849.12:DUF2076;PF10428.12:SOG2;PF15272.9:BBP1_C;PF19904.2:DUF6377;	up	5.41834	-	4.08364	-	1.2772	-	1.15161
MSTRG.11583.5	MSTRG.11583	C1	TRR	putative histone-lysine N-methyltransferase 2C-like isoform X2 [Penaeus vannamei]	TRR_DROME:Histone-lysine N-methyltransferase trr	NA	GO:0000975,GO:0000976,GO:0000988,GO:0000989,GO:0001046,GO:0001047,GO:0001067,GO:0001654,GO:0003674,GO:0003676,GO:0003677,GO:0003690,GO:0003712,GO:0003713,GO:0003824,GO:0005102,GO:0005488,GO:0005515,GO:0005575,GO:0005634,GO:0005694,GO:0005700,GO:0005703,GO:0006325,GO:0006355,GO:0006357,GO:0006464,GO:0006479,GO:0006807,GO:0007423,GO:0007458,GO:0008150,GO:0008152,GO:0008168,GO:0008170,GO:0008213,GO:…	WP_104023079_1; COG2940:SET	XM_027354813.1; PREDICTED: Penaeus vannamei histone-lysine N-methyltransferase 2C-like (LOC113803991), mRNA	PF00856.31:SET;PF11809.11:DUF3330;	up	9.09854	-	0.567274	-	-9.03424	-	-9.06996
MSTRG.34739.3	MSTRG.34739	C1	BIRC6	baculoviral IAP repeat-containing protein 6-like, partial [Penaeus vannamei]	BIRC6_HUMAN:Baculoviral IAP repeat-containing protein 6	K10586 "BIRC6, BRUCE; baculoviral IAP repeat-containing protein 6 (apollon) " -- ko04120; Ubiquitin mediated proteolysis; "Folding, sorting and degradation"; Genetic Information Processing|ko04214; Apoptosis - fly; "Folding, sorting and degradation"; Genetic Information Processing|ko04215; Apoptosis - multiple species; "Folding, sorting and degradation"; Genetic Information Processing|ko01002; Pe…	GO:0000922,GO:0003006,GO:0003674,GO:0003824,GO:0004842,GO:0004857,GO:0004866,GO:0004869,GO:0005575,GO:0005634,GO:0005768,GO:0005802,GO:0005815,GO:0005829,GO:0006464,GO:0006468,GO:0006793,GO:0006796,GO:0006807,GO:0006915,GO:0007049,GO:0008150,GO:0008152,GO:0008219,GO:0008283,GO:0008284,GO:0009888,GO:0009966,GO:0009968,GO:0009987,GO:0010564,GO:0010646,GO:0010648,GO:0010941,GO:0012501,GO:0016020,GO:…	NA	XM_027377276.1; PREDICTED: Penaeus vannamei baculoviral IAP repeat-containing protein 6-like (LOC113824537), partial mRNA	PF12356.11:BIRC6;	up	9.07188	up	8.59518	-	0.920029	-	-0.233756
rna-XM_027373761.1	rna-XM_027373761	C1	NA	transcriptional repressor CTCF-like isoform X1 [Penaeus vannamei]	NA	K09191 GTF3A; general transcription factor IIIA -- ko03000; Transcription factors; Protein families: genetic information processing; Brite Hierarchies|ko03036; Chromosome and associated proteins; Protein families: genetic information processing; Brite Hierarchies|ko03000; Transcription factors; Protein families: genetic information processing; Brite Hierarchies|ko03021; Transcription machinery; P…	NA	NA	XM_027373761.1; PREDICTED: Penaeus vannamei transcriptional repressor CTCF-like (LOC113821271), transcript variant X1, mRNA	PF00096.29:zf-C2H2;PF01722.21:BolA;PF09237.14:GAGA;PF12171.11:zf-C2H2_jaz;PF12756.10:zf-C2H2_2;PF12874.10:zf-met;PF13465.9:zf-H2C2_2;PF13894.9:zf-C2H2_4;PF13909.9:zf-H2C2_5;PF13912.9:zf-C2H2_6;PF16622.8:zf-C2H2_11;PF17032.8:zinc_ribbon_15;	up	9.15457	up	9.25112	-	1.02034	-	2.72537
MSTRG.36308.2	MSTRG.36308	C1	NA	NA	NA	NA	NA	NA	XM_027353789.1; PREDICTED: Penaeus vannamei ubiquilin-1-like (LOC113803086), mRNA	NA	up	10.219	up	10.1114	-	1.27712	-	-0.0435355
rna-XM_027373354.1	rna-XM_027373354	C1	SRSF2	Serine/arginine-rich splicing factor 2-like [Homarus americanus]	SRSF2_BOVIN:Serine/arginine-rich splicing factor 2	K12891 "SRSF2_8, SFRS2A_B; serine/arginine-rich splicing factor 2/8" -- ko03040; Spliceosome; Transcription; Genetic Information Processing|ko05168; Herpes simplex virus 1 infection; Transcription; Genetic Information Processing|ko03041; Spliceosome; Transcription; Genetic Information Processing|	GO:0000375,GO:0000377,GO:0000381,GO:0000398,GO:0003674,GO:0003676,GO:0003723,GO:0005488,GO:0005575,GO:0005681,GO:0005737,GO:0005829,GO:0006139,GO:0006396,GO:0006397,GO:0006725,GO:0006807,GO:0008150,GO:0008152,GO:0008380,GO:0009987,GO:0010468,GO:0016070,GO:0016071,GO:0016604,GO:0016607,GO:0019219,GO:0019222,GO:0030529,GO:0031323,GO:0032991,GO:0034641,GO:0036002,GO:0043170,GO:0043484,GO:0044237,GO:…	WP_014434145_1; COG0724:RNA	XM_027373354.1; PREDICTED: Penaeus vannamei serine/arginine-rich splicing factor 2-like (LOC113820949), transcript variant X1, mRNA	PF00076.25:RRM_1;PF04086.16:SRP-alpha_N;PF14605.9:Nup35_RRM_2;	up	1.64855	-	1.43684	-	-0.436902	-	-0.0983218
rna-XM_027369563.1	rna-XM_027369563	C1	GP155	integral membrane protein GPR155-like isoform X2 [Penaeus vannamei]	GP155_HUMAN:Integral membrane protein GPR155	NA	GO:0003008,GO:0005575,GO:0006810,GO:0007165,GO:0008150,GO:0009987,GO:0016020,GO:0031982,GO:0032501,GO:0035556,GO:0043226,GO:0043227,GO:0043230,GO:0044421,GO:0050789,GO:0050794,GO:0050877,GO:0050890,GO:0051179,GO:0051234,GO:0055085,GO:0065007,GO:0070062,GO:1903561	WP_011188479_1; COG0679:Predicted	XM_027369563.1; PREDICTED: Penaeus vannamei integral membrane protein GPR155-like (LOC113817491), transcript variant X3, mRNA	PF00610.24:DEP;PF02960.17:K1;PF03547.21:Mem_trans;PF20082.2:DUF6476;	up	2.47536	up	3.43807	-	0.416141	-	0.687585
MSTRG.6039.1	MSTRG.6039	C1	WDR44	putative WD repeat-containing protein 44 [Penaeus vannamei]	WDR44_BOVIN:WD repeat-containing protein 44	K20241 "WDR44, RAB11BP; WD repeat-containing protein 44" -- ko04131; Membrane trafficking; Protein families: genetic information processing; Brite Hierarchies|	GO:0003674,GO:0005488,GO:0005515,GO:0005575,GO:0005794,GO:0005829,GO:0010008,GO:0016020,GO:0031090,GO:0043226,GO:0043227,GO:0043229,GO:0043231,GO:0044422,GO:0044424,GO:0044433,GO:0044440,GO:0044444,GO:0044446,GO:0044464,GO:0048471,GO:0098588,GO:0098805	NA	XM_027361683.1; PREDICTED: Penaeus vannamei uncharacterized LOC113809995 (LOC113809995), transcript variant X3, mRNA	PF00400.35:WD40;PF02239.19:Cytochrom_D1;PF12894.10:ANAPC4_WD40;PF20426.1:NBCH_WD40;	up	7.75016	-	5.91031	-	0.0775813	-	0.311993
PB.158.1	PB.158	C1	ILEU	leukocyte elastase inhibitor-like [Penaeus vannamei]	ILEU_PIG:Leukocyte elastase inhibitor	NA	GO:0000323,GO:0001817,GO:0001818,GO:0003674,GO:0004857,GO:0004866,GO:0004867,GO:0005575,GO:0005615,GO:0005764,GO:0005768,GO:0005769,GO:0005773,GO:0008150,GO:0009892,GO:0010466,GO:0010605,GO:0010951,GO:0019222,GO:0030162,GO:0030234,GO:0030414,GO:0031323,GO:0031324,GO:0031410,GO:0031982,GO:0032268,GO:0032269,GO:0032651,GO:0032652,GO:0032691,GO:0032692,GO:0043086,GO:0043226,GO:0043227,GO:0043229,GO:…	WP_012548383_1; COG4826:Serine	XM_027357401.1; PREDICTED: Penaeus vannamei leukocyte elastase inhibitor-like (LOC113806288), mRNA	PF00079.23:Serpin;	up	6.76184	-	3.57399	-	0.147674	-	0.85938
rna-XM_027355053.1	rna-XM_027355053	C1	NA	uncharacterized protein LOC113804218 [Penaeus vannamei]	NA	NA	NA	NA	XM_027355053.1; PREDICTED: Penaeus vannamei uncharacterized LOC113804218 (LOC113804218), mRNA	PF11669.11:WBP-1;	up	7.95239	up	7.74126	-	0.175772	-	1.57467
MSTRG.33754.16	MSTRG.33754	C1	ARHG4	spermatogenesis-associated protein 13-like isoform X1 [Penaeus vannamei]	ARHG4_HUMAN:Rho guanine nucleotide exchange factor 4	NA	GO:0003674,GO:0005085,GO:0005488,GO:0005515,GO:0005575,GO:0005829,GO:0007165,GO:0008150,GO:0009966,GO:0009987,GO:0010646,GO:0016020,GO:0016043,GO:0019904,GO:0022607,GO:0023051,GO:0030030,GO:0030031,GO:0030032,GO:0031253,GO:0031256,GO:0032587,GO:0035556,GO:0044424,GO:0044425,GO:0044444,GO:0044459,GO:0044463,GO:0044464,GO:0044699,GO:0044763,GO:0046847,GO:0048583,GO:0050789,GO:0050794,GO:0051056,GO:…	NA	XM_027350604.1; PREDICTED: Penaeus vannamei rho guanine nucleotide exchange factor 4-like (LOC113799904), transcript variant X1, mRNA	PF00018.31:SH3_1;PF00169.32:PH;PF00621.23:RhoGEF;PF07653.20:SH3_2;PF11302.11:DUF3104;PF11513.11:TA0956;PF14604.9:SH3_9;PF15405.9:PH_5;	up	1.89395	up	2.28218	-	0.202251	-	0.919477
rna-XM_027377195.1	rna-XM_027377195	C1	THOP1	thimet oligopeptidase-like [Penaeus vannamei]	THOP1_RAT:Thimet oligopeptidase	NA	GO:0003674,GO:0003824,GO:0004175,GO:0004222,GO:0005488,GO:0005575,GO:0005758,GO:0006508,GO:0006518,GO:0006807,GO:0007165,GO:0008150,GO:0008152,GO:0008233,GO:0008237,GO:0009056,GO:0009987,GO:0016787,GO:0019538,GO:0031970,GO:0031974,GO:0033218,GO:0034641,GO:0035556,GO:0042277,GO:0043167,GO:0043169,GO:0043170,GO:0043171,GO:0043233,GO:0043603,GO:0044237,GO:0044238,GO:0044248,GO:0044422,GO:0044424,GO:…	AKM78092_1; COG0339:Zn-dependent	XM_027377195.1; PREDICTED: Penaeus vannamei thimet oligopeptidase-like (LOC113824454), mRNA	PF01401.21:Peptidase_M2;PF01432.23:Peptidase_M3;PF19310.2:TOP_N;	up	9.35032	up	10.6078	-	6.14601	up	5.9509
MSTRG.36852.7	MSTRG.36852	C1	PAQR3	putative progestin and adipoQ receptor family member 3 isoform X1 [Penaeus vannamei]	PAQR3_MOUSE:Progestin and adipoQ receptor family member 3	NA	GO:0000139,GO:0001932,GO:0001933,GO:0003674,GO:0004871,GO:0004872,GO:0005575,GO:0005794,GO:0006464,GO:0006468,GO:0006469,GO:0006793,GO:0006796,GO:0006807,GO:0008104,GO:0008150,GO:0008152,GO:0009892,GO:0009966,GO:0009968,GO:0009987,GO:0010563,GO:0010605,GO:0010646,GO:0010648,GO:0010721,GO:0010975,GO:0010977,GO:0016020,GO:0016310,GO:0019220,GO:0019222,GO:0019538,GO:0023051,GO:0023057,GO:0031090,GO:…	NA	XM_027358196.1; PREDICTED: Penaeus vannamei progestin and adipoQ receptor family member 3-like (LOC113807036), mRNA	PF03006.23:HlyIII;	down	-8.10893	down	-8.23937	down	-10.1385	down	-10.269
MSTRG.23997.31	MSTRG.23997	C1	NA	uncharacterized protein LOC113829645 [Penaeus vannamei]	NA	NA	NA	NA	XM_027369703.1; PREDICTED: Penaeus vannamei interferon-inducible double-stranded RNA-dependent protein kinase activator A homolog (LOC113817647), transcript variant X3, mRNA	NA	down	-11.7056	-	-3.48904	down	-12.1023	down	-12.2354
MSTRG.28510.2	MSTRG.28510	C1	NA	putative protein MSS51 homolog, mitochondrial [Penaeus vannamei]	NA	K17656 MSS51; mitochondrial splicing suppressor protein 51 -- ko03029; Mitochondrial biogenesis; Protein families: genetic information processing; Brite Hierarchies|	NA	NA	XM_027366262.1; PREDICTED: Penaeus vannamei putative protein MSS51 homolog, mitochondrial (LOC113814227), mRNA	PF01753.21:zf-MYND;PF13824.9:zf-Mss51;PF20179.1:MSS51_C;	up	3.2886	-	-0.556815	-	-0.335223	-	-0.280481
MSTRG.31536.1	MSTRG.31536	C1	G6PT1	Glucose-6-phosphate translocase [Penaeus vannamei]	G6PT1_HUMAN:Glucose-6-phosphate exchanger SLC37A4	NA	GO:0003674,GO:0005215,GO:0005575,GO:0005783,GO:0005789,GO:0005975,GO:0005996,GO:0006006,GO:0006094,GO:0006810,GO:0006811,GO:0006817,GO:0006820,GO:0008150,GO:0008152,GO:0008509,GO:0008643,GO:0009058,GO:0015075,GO:0015103,GO:0015114,GO:0015119,GO:0015152,GO:0015291,GO:0015297,GO:0015301,GO:0015315,GO:0015526,GO:0015605,GO:0015698,GO:0015712,GO:0015748,GO:0015760,GO:0016020,GO:0016051,GO:0019318,GO:…	WP_025304834_1; COG2271:Sugar	XM_027355483.1; PREDICTED: Penaeus vannamei glucose-6-phosphate exchanger SLC37A4-like (LOC113804593), mRNA	PF00083.27:Sugar_tr;PF03137.23:OATP;PF07690.19:MFS_1;	up	8.48849	up	10.5382	-	-3.57205	-	-6.45478
PB.1191.5	PB.1191	C1	LRK1	leucine-rich repeat serine/threonine-protein kinase 1-like isoform X2 [Penaeus vannamei]	LRK1_CAEEL:Leucine-rich repeat serine/threonine-protein kinase 1	NA	GO:0000166,GO:0001882,GO:0001883,GO:0003674,GO:0003824,GO:0004672,GO:0004674,GO:0005488,GO:0005524,GO:0005525,GO:0005575,GO:0005737,GO:0005794,GO:0006464,GO:0006468,GO:0006793,GO:0006796,GO:0006807,GO:0006810,GO:0006950,GO:0006979,GO:0008104,GO:0008150,GO:0008152,GO:0009987,GO:0010941,GO:0016049,GO:0016192,GO:0016301,GO:0016310,GO:0016740,GO:0016772,GO:0016773,GO:0017076,GO:0019001,GO:0019538,GO:…	WP_053333302_1; COG0515:Serine/threonine	XM_027367862.1; PREDICTED: Penaeus vannamei leucine-rich repeat serine/threonine-protein kinase 1-like (LOC113815849), transcript variant X2, mRNA	PF00069.28:Pkinase;PF07714.20:PK_Tyr_Ser-Thr;PF13570.9:PQQ_3;PF19056.3:WD40_2;	up	8.04456	-	6.82732	-	2.07545	-	-0.666432
PB.387.1	PB.387	C1	CUL5	cullin-5-like isoform X2 [Penaeus japonicus]	CUL5_HUMAN:Cullin-5	K10612 CUL5; cullin 5 -- ko04120; Ubiquitin mediated proteolysis; "Folding, sorting and degradation"; Genetic Information Processing|ko05170; Human immunodeficiency virus 1 infection; "Folding, sorting and degradation"; Genetic Information Processing|ko04121; Ubiquitin system; "Folding, sorting and degradation"; Genetic Information Processing|ko03400; DNA repair and recombination proteins; "Foldi…	GO:0000082,GO:0000151,GO:0003674,GO:0003824,GO:0004842,GO:0004871,GO:0004872,GO:0005215,GO:0005216,GO:0005261,GO:0005262,GO:0005488,GO:0005515,GO:0005575,GO:0005829,GO:0006464,GO:0006508,GO:0006511,GO:0006807,GO:0007165,GO:0007166,GO:0007167,GO:0007169,GO:0008150,GO:0008152,GO:0008324,GO:0009056,GO:0009057,GO:0009987,GO:0010498,GO:0015075,GO:0015085,GO:0015267,GO:0016567,GO:0016740,GO:0019005,GO:…	NA	XM_027371430.1; PREDICTED: Penaeus vannamei cullin-5-like (LOC113819186), transcript variant X2, mRNA	PF00888.25:Cullin;PF10557.12:Cullin_Nedd8;PF15882.8:DUF4735;	up	7.17322	up	7.6676	-	-0.7176	-	0.246389
PB.547.2	PB.547	C1	PDIA3	protein disulfide-isomerase A3-like [Penaeus vannamei]	PDIA3_CHICK:Protein disulfide-isomerase A3	K08056 "PDIA3, GRP58; protein disulfide-isomerase A3 " -- ko04141; Protein processing in endoplasmic reticulum; "Folding, sorting and degradation"; Genetic Information Processing|ko04612; Antigen processing and presentation; "Folding, sorting and degradation"; Genetic Information Processing|ko05170; Human immunodeficiency virus 1 infection; "Folding, sorting and degradation"; Genetic Information …	GO:0002501,GO:0002502,GO:0003674,GO:0003756,GO:0003824,GO:0005488,GO:0005515,GO:0005575,GO:0005615,GO:0005783,GO:0005788,GO:0006457,GO:0006461,GO:0006950,GO:0007165,GO:0007166,GO:0008150,GO:0009966,GO:0009967,GO:0009986,GO:0009987,GO:0010033,GO:0010646,GO:0010647,GO:0010941,GO:0010942,GO:0015035,GO:0015036,GO:0016043,GO:0016491,GO:0016667,GO:0016853,GO:0016860,GO:0016864,GO:0022607,GO:0023051,GO:…	WP_010347861_1; COG3118:Chaperedoxin	XM_027356535.1; PREDICTED: Penaeus vannamei protein disulfide-isomerase A3-like (LOC113805532), mRNA	PF00085.23:Thioredoxin;PF00462.27:Glutaredoxin;PF00578.24:AhpC-TSA;PF04756.16:OST3_OST6;PF08534.13:Redoxin;PF13098.9:Thioredoxin_2;PF13728.9:TraF;PF13848.9:Thioredoxin_6;PF13899.9:Thioredoxin_7;PF13905.9:Thioredoxin_8;PF14595.9:Thioredoxin_9;PF14674.9:FANCI_S1-cap;	up	12.9272	up	14.0151	-	4.7593	-	3.90063
rna-XM_027379092.1	rna-XM_027379092	C1	RHG27	LOW QUALITY PROTEIN: serine/arginine repetitive matrix protein 2-like [Penaeus monodon]	RHG27_RAT:Rho GTPase-activating protein 27	NA	GO:0003674,GO:0005096,GO:0005488,GO:0005515,GO:0005575,GO:0005737,GO:0005768,GO:0006810,GO:0006897,GO:0006898,GO:0007165,GO:0008047,GO:0008150,GO:0009987,GO:0016020,GO:0016192,GO:0017124,GO:0019904,GO:0030234,GO:0030695,GO:0031410,GO:0031982,GO:0043085,GO:0043087,GO:0043226,GO:0043227,GO:0043229,GO:0043547,GO:0044093,GO:0044424,GO:0044444,GO:0044464,GO:0050789,GO:0050790,GO:0050794,GO:0051179,GO:…	NA	XM_027379092.1; PREDICTED: Penaeus vannamei rho GTPase-activating protein 27-like (LOC113826223), transcript variant X1, mRNA	PF00397.29:WW;PF00620.30:RhoGAP;PF05476.14:PET122;PF08360.14:TetR_C_5;PF17451.5:Glyco_hyd_101C;	up	9.4589	-	0	-	0.115596	-	-0.837752
MSTRG.26609.4	MSTRG.26609	C1	LAM0	lamin Dm0-like isoform X2 [Penaeus vannamei]	LAM0_DROME:Lamin Dm0	NA	GO:0000910,GO:0000922,GO:0001745,GO:0001763,GO:0002009,GO:0002682,GO:0002683,GO:0003006,GO:0003674,GO:0003682,GO:0005102,GO:0005198,GO:0005200,GO:0005488,GO:0005515,GO:0005575,GO:0005634,GO:0005635,GO:0005637,GO:0005638,GO:0005641,GO:0005652,GO:0005737,GO:0005882,GO:0006325,GO:0006333,GO:0006338,GO:0006996,GO:0006997,GO:0006998,GO:0007084,GO:0007097,GO:0007110,GO:0007112,GO:0007276,GO:0007283,GO:…	NA	XM_027365022.1; PREDICTED: Penaeus vannamei lamin Dm0-like (LOC113813084), transcript variant X2, mRNA	PF00038.24:Filament;PF00932.22:LTD;PF03148.17:Tektin;PF04513.15:Baculo_PEP_C;PF06691.14:DUF1189;PF07716.18:bZIP_2;PF07889.15:DUF1664;PF08934.13:Rb_C;PF11525.11:CopK;PF11887.11:Mce4_CUP1;PF12718.10:Tropomyosin_1;PF14362.9:DUF4407;PF19220.3:Crescentin;	down	-8.22614	-	-0.478593	-	-9.86819	-	-9.99337
MSTRG.36298.14	MSTRG.36298	C1	PNCB	nicotinate phosphoribosyltransferase-like isoform X1 [Penaeus vannamei]	PNCB_DROME:Nicotinate phosphoribosyltransferase	K00763 "pncB, NAPRT1; nicotinate phosphoribosyltransferase " -- ko00760; Nicotinate and nicotinamide metabolism; Metabolism of cofactors and vitamins; Metabolism|	GO:0003674,GO:0003824,GO:0004516,GO:0005488,GO:0005575,GO:0005829,GO:0006139,GO:0006725,GO:0006732,GO:0006733,GO:0006753,GO:0006793,GO:0006796,GO:0006807,GO:0006950,GO:0006979,GO:0008150,GO:0008152,GO:0009058,GO:0009108,GO:0009117,GO:0009165,GO:0009435,GO:0009987,GO:0016740,GO:0016757,GO:0016763,GO:0018130,GO:0019359,GO:0019362,GO:0019363,GO:0019365,GO:0019438,GO:0019637,GO:0019674,GO:0034355,GO:…	WP_067548235_1; COG1488:Nicotinic	XM_027353781.1; PREDICTED: Penaeus vannamei nicotinate phosphoribosyltransferase-like (LOC113803079), transcript variant X2, mRNA	PF04095.19:NAPRTase;PF17767.4:NAPRTase_N;PF17956.4:NAPRTase_C;	up	9.033	-	0.724352	-	0.55536	-	0.657719
PB.876.2	PB.876	C1	NA	uncharacterized protein LOC113823669 [Penaeus vannamei]	NA	NA	NA	NA	XM_027376347.1; PREDICTED: Penaeus vannamei uncharacterized LOC113823669 (LOC113823669), transcript variant X1, mRNA	NA	up	5.26442	up	6.55649	-	-0.531021	-	0.189369
PB.1458.1	PB.1458	C1	LAMC1	laminin subunit gamma-1-like isoform X1 [Penaeus vannamei]	LAMC1_DROME:Laminin subunit gamma-1	NA	GO:0000902,GO:0000904,GO:0005575,GO:0005576,GO:0005604,GO:0006928,GO:0007155,GO:0007435,GO:0007494,GO:0008150,GO:0009653,GO:0009887,GO:0009888,GO:0009987,GO:0016043,GO:0016477,GO:0022607,GO:0022610,GO:0022612,GO:0030198,GO:0031589,GO:0032502,GO:0032989,GO:0033627,GO:0034446,GO:0035239,GO:0035295,GO:0040011,GO:0043062,GO:0044420,GO:0044421,GO:0044699,GO:0044763,GO:0044767,GO:0048546,GO:0048565,GO:…	NA	XM_027366473.1; PREDICTED: Penaeus vannamei laminin subunit gamma-1-like (LOC113814443), transcript variant X1, mRNA	PF00052.21:Laminin_B;PF00053.27:Laminin_EGF;PF07544.16:Med9;PF11155.11:DUF2935;PF11839.11:Alanine_zipper;PF14523.9:Syntaxin_2;PF15173.9:FAM180;	up	5.39049	-	3.15164	-	-1.32093	-	-2.74313
MSTRG.31165.3	MSTRG.31165	C1	NA	NA	NA	NA	NA	NA	XR_003476819.1; PREDICTED: Penaeus vannamei uncharacterized LOC113817824 (LOC113817824), transcript variant X2, ncRNA	NA	up	8.59231	up	9.0227	down	-9.17756	-	-3.34944
MSTRG.25579.7	MSTRG.25579	C1	NA	double-strand break repair protein MRE11-like [Penaeus vannamei]	NA	NA	NA	NA	XM_027365142.1; PREDICTED: Penaeus vannamei double-strand break repair protein MRE11-like (LOC113813187), mRNA	NA	up	7.05892	up	7.43422	-	0.0572604	-	1.53843
MSTRG.7017.2	MSTRG.7017	C1	NA	integumentary mucin C.1-like [Penaeus vannamei]	NA	NA	NA	NA	XM_027354773.1; PREDICTED: Penaeus vannamei integumentary mucin C.1-like (LOC113803966), mRNA	PF00029.22:Connexin;PF01080.20:Presenilin;PF02064.18:MAS20;PF03839.19:Sec62;PF04484.15:QWRF;PF05793.15:TFIIF_alpha;PF06375.14:AP3D1;PF06459.15:RR_TM4-6;PF09726.12:Macoilin;PF10265.12:Miga;PF10479.12:FSA_C;PF12569.11:NatA_aux_su;PF15550.9:Draxin;PF15917.8:PIEZO;PF16496.8:SWIRM-assoc_2;PF20225.1:DUF6584;	up	7.91697	-	0	-	-1.15075	-	-2.23869
MSTRG.22004.73	MSTRG.22004	C1	NA	NA	NA	NA	NA	NA	XR_003475784.1; PREDICTED: Penaeus vannamei uncharacterized LOC113806282 (LOC113806282), transcript variant X4, ncRNA	NA	up	4.06649	-	0.264865	down	-7.50165	-	-3.13429
rna-XM_027357259.1	rna-XM_027357259	C1	PAR14	poly [ADP-ribose] polymerase 12-like isoform X1 [Penaeus vannamei]	PAR14_MOUSE:Protein mono-ADP-ribosyltransferase PARP14	K15259 PARP7S; poly -- ko99980; Enzymes with EC numbers; Unclassified: metabolism; Not Included in Pathway or Brite|	GO:0000166,GO:0000988,GO:0000989,GO:0001932,GO:0001933,GO:0001934,GO:0001959,GO:0001960,GO:0001961,GO:0002376,GO:0002682,GO:0002683,GO:0003674,GO:0003712,GO:0003714,GO:0003824,GO:0003950,GO:0005488,GO:0005515,GO:0005575,GO:0005634,GO:0005737,GO:0005829,GO:0005886,GO:0006464,GO:0006471,GO:0006486,GO:0006807,GO:0006950,GO:0006952,GO:0006955,GO:0008150,GO:0008152,GO:0009892,GO:0009893,GO:0009966,GO:…	NA	XM_027357259.1; PREDICTED: Penaeus vannamei poly [ADP-ribose] polymerase 12-like (LOC113806139), transcript variant X4, mRNA	PF00644.23:PARP;PF02825.23:WWE;	up	7.0977	-	6.41813	-	0.246975	-	0.965458
MSTRG.6393.7	MSTRG.6393	C1	NA	serine/threonine-protein phosphatase 6 regulatory ankyrin repeat subunit C-like, partial [Penaeus vannamei]	NA	NA	GO:0003674,GO:0005488,GO:0005515	NA	XM_027363951.1; PREDICTED: Penaeus vannamei serine/threonine-protein phosphatase 6 regulatory ankyrin repeat subunit C-like (LOC113812120), partial mRNA	PF00023.33:Ank;PF02609.19:Exonuc_VII_S;PF09857.12:YjhX_toxin;PF12796.10:Ank_2;PF13606.9:Ank_3;PF13637.9:Ank_4;PF13857.9:Ank_5;PF14854.9:LURAP;PF18327.4:PRODH;	up	8.77057	up	9.51078	-	0.699893	-	-1.54448
PB.3858.8	PB.3858	C1	MYLK	myosin light chain kinase, smooth muscle-like isoform X3 [Penaeus vannamei]	MYLK_BOVIN:Myosin light chain kinase, smooth muscle	K00907 MYLK; myosin-light-chain kinase -- ko04371; Apelin signaling pathway; Signal transduction; Environmental Information Processing|ko04020; Calcium signaling pathway; Signal transduction; Environmental Information Processing|ko04022; cGMP-PKG signaling pathway; Signal transduction; Environmental Information Processing|ko04510; Focal adhesion; Signal transduction; Environmental Information Pro…	GO:0000166,GO:0001725,GO:0003008,GO:0003012,GO:0003674,GO:0003779,GO:0003824,GO:0004672,GO:0004674,GO:0004687,GO:0005488,GO:0005515,GO:0005516,GO:0005524,GO:0005575,GO:0005737,GO:0006464,GO:0006468,GO:0006793,GO:0006796,GO:0006807,GO:0006936,GO:0006939,GO:0008092,GO:0008150,GO:0008152,GO:0009987,GO:0014820,GO:0016301,GO:0016310,GO:0016740,GO:0016772,GO:0016773,GO:0017076,GO:0019538,GO:0030027,GO:…	WP_014307092_1; COG2815:PASTA	XM_027353508.1; PREDICTED: Penaeus vannamei myosin light chain kinase, smooth muscle-like (LOC113802856), transcript variant X5, mRNA	PF00041.24:fn3;PF00047.28:ig;PF00069.28:Pkinase;PF03109.19:ABC1;PF06293.17:Kdo;PF07679.19:I-set;PF07686.20:V-set;PF07714.20:PK_Tyr_Ser-Thr;PF10707.12:YrbL-PhoP_reg;PF13927.9:Ig_3;PF14531.9:Kinase-like;PF16656.8:Pur_ac_phosph_N;PF17875.4:RPA43_OB;PF19974.2:TCAD9;	up	7.54864	-	0	-	0.380884	-	-0.094303
MSTRG.12546.10	MSTRG.12546	C1	CX6B2	mitochondrial cytochrome c oxidase subunit VIb [Penaeus vannamei]	CX6B2_HUMAN:Cytochrome c oxidase subunit 6B2	NA	GO:0005575,GO:0005739,GO:0006091,GO:0006119,GO:0006139,GO:0006163,GO:0006725,GO:0006753,GO:0006793,GO:0006796,GO:0006807,GO:0008150,GO:0008152,GO:0009117,GO:0009123,GO:0009126,GO:0009141,GO:0009144,GO:0009150,GO:0009161,GO:0009167,GO:0009199,GO:0009205,GO:0009259,GO:0009987,GO:0016310,GO:0019637,GO:0019693,GO:0030061,GO:0032991,GO:0034641,GO:0043226,GO:0043227,GO:0043229,GO:0043231,GO:0043234,GO:…	NA	XM_027355448.1; PREDICTED: Penaeus vannamei cytochrome c oxidase subunit 6B2-like (LOC113804555), mRNA	NA	up	5.42266	up	5.85637	-	1.20515	-	0.039756
MSTRG.15368.6	MSTRG.15368	C1	ATPB	LOW QUALITY PROTEIN: ATP synthase subunit beta, mitochondrial-like [Penaeus vannamei]	ATPB_HEMPU:ATP synthase subunit beta, mitochondrial	NA	GO:0000166,GO:0003674,GO:0003824,GO:0005215,GO:0005488,GO:0005524,GO:0005575,GO:0005743,GO:0006139,GO:0006163,GO:0006725,GO:0006753,GO:0006793,GO:0006796,GO:0006807,GO:0006810,GO:0006811,GO:0006812,GO:0006818,GO:0008150,GO:0008152,GO:0008324,GO:0009117,GO:0009123,GO:0009126,GO:0009141,GO:0009144,GO:0009150,GO:0009161,GO:0009167,GO:0009199,GO:0009205,GO:0009259,GO:0009987,GO:0015075,GO:0015077,GO:…	WP_085783843_1; COG0055:FoF1-type	XM_027382549.1; PREDICTED: Penaeus vannamei ATP synthase subunit beta, mitochondrial-like (LOC113829387), mRNA	PF00005.30:ABC_tran;PF00006.28:ATP-synt_ab;PF00931.25:NB-ARC;PF01637.21:ATPase_2;PF02874.26:ATP-synt_ab_N;PF03193.19:RsgA_GTPase;PF06745.16:ATPase;PF09848.12:DUF2075;PF13191.9:AAA_16;PF13245.9:AAA_19;	up	7.02911	-	-0.910906	-	-4.4792	-	-2.21104
rna-XM_027366361.1	rna-XM_027366361	C1	NA	uncharacterized protein LOC113814312 [Penaeus vannamei]	NA	NA	NA	NA	XM_027366361.1; PREDICTED: Penaeus vannamei uncharacterized LOC113814312 (LOC113814312), transcript variant X1, mRNA	PF00096.29:zf-C2H2;PF13821.9:DUF4187;	up	7.66414	up	8.14462	up	7.5857	up	7.41578
MSTRG.29512.6	MSTRG.29512	C1	NA	NA	NA	NA	NA	NA	XM_027360538.1; PREDICTED: Penaeus vannamei CUGBP Elav-like family member 2 (LOC113809050), mRNA	NA	up	11.4556	-	10.8373	-	1.26289	-	1.53218
MSTRG.20285.3	MSTRG.20285	C1	NA	uncharacterized protein LOC113824034 [Penaeus vannamei]	NA	NA	NA	NA	XM_027376775.1; PREDICTED: Penaeus vannamei uncharacterized LOC113824034 (LOC113824034), mRNA	PF11025.11:GP40;	up	4.41257	-	3.43428	down	-4.94216	-	-1.309
rna-XM_027363377.1	rna-XM_027363377	C1	MAOX	NADP-dependent malic enzyme-like isoform X4 [Penaeus vannamei]	MAOX_ANAPL:NADP-dependent malic enzyme	K00029 "E1.1.1.40, maeB; malate dehydrogenase (oxaloacetate-decarboxylating)(NADP+) " -- ko00620; Pyruvate metabolism; Carbohydrate metabolism; Metabolism|ko00710; Carbon fixation in photosynthetic organisms; Carbohydrate metabolism; Metabolism|ko03320; PPAR signaling pathway; Carbohydrate metabolism; Metabolism|	GO:0000166,GO:0003674,GO:0003824,GO:0004470,GO:0004471,GO:0004473,GO:0005488,GO:0005575,GO:0005737,GO:0008948,GO:0016491,GO:0016614,GO:0016615,GO:0016616,GO:0016829,GO:0016830,GO:0016831,GO:0036094,GO:0043167,GO:0043169,GO:0044424,GO:0044464,GO:0046872,GO:0048037,GO:0050662,GO:0051287,GO:0097159,GO:1901265,GO:1901363	WP_084207281_1; COG0281:Malic	XM_027363377.1; PREDICTED: Penaeus vannamei NADP-dependent malic enzyme-like (LOC113811598), transcript variant X4, mRNA	PF00390.22:malic;PF03949.18:Malic_M;PF06780.14:Erp_C;PF20464.1:MmeI_N;	up	8.29227	-	6.11471	-	1.14331	-	1.20176
rna-XM_027373915.1	rna-XM_027373915	C1	KMT2E	uncharacterized protein LOC113821425 isoform X1 [Penaeus vannamei]	KMT2E_MOUSE:Inactive histone-lysine N-methyltransferase 2E	K09189 MLL5; -- ko00310; Lysine degradation; Amino acid metabolism; Metabolism|ko03036; Chromosome and associated proteins; Amino acid metabolism; Metabolism|	GO:0000118,GO:0000785,GO:0000791,GO:0000988,GO:0000989,GO:0001775,GO:0002252,GO:0002274,GO:0002376,GO:0002443,GO:0002444,GO:0002446,GO:0003674,GO:0003712,GO:0003713,GO:0003824,GO:0005488,GO:0005515,GO:0005575,GO:0005634,GO:0005654,GO:0005737,GO:0005815,GO:0006139,GO:0006259,GO:0006304,GO:0006305,GO:0006306,GO:0006325,GO:0006355,GO:0006725,GO:0006807,GO:0007049,GO:0007165,GO:0007346,GO:0008150,GO:…	NA	XM_027373915.1; PREDICTED: Penaeus vannamei uncharacterized LOC113821425 (LOC113821425), transcript variant X1, mRNA	PF00628.32:PHD;PF00856.31:SET;PF07496.18:zf-CW;PF13831.9:PHD_2;	up	7.23325	-	7.07519	-	0.176471	-	-0.166365
rna-XM_027374161.1	rna-XM_027374161	C1	KTNB1	katanin p80 WD40 repeat-containing subunit B1-like isoform X4 [Penaeus vannamei]	KTNB1_STRPU:Katanin p80 WD40 repeat-containing subunit B1	K18643 KATNB1; katanin p80 WD40 repeat-containing subunit B1 -- ko04812; Cytoskeleton proteins; Protein families: signaling and cellular processes; Brite Hierarchies|	GO:0000226,GO:0000922,GO:0003674,GO:0005488,GO:0005515,GO:0005575,GO:0005737,GO:0005813,GO:0005815,GO:0005819,GO:0005874,GO:0005875,GO:0006996,GO:0007010,GO:0007017,GO:0007019,GO:0007049,GO:0008017,GO:0008092,GO:0008150,GO:0008352,GO:0009987,GO:0015631,GO:0016043,GO:0022411,GO:0031109,GO:0032984,GO:0032991,GO:0043226,GO:0043228,GO:0043229,GO:0043232,GO:0043234,GO:0043241,GO:0043624,GO:0043933,GO:…	NA	XM_027374161.1; PREDICTED: Penaeus vannamei katanin p80 WD40 repeat-containing subunit B1-like (LOC113821648), transcript variant X4, mRNA	PF00400.35:WD40;PF08662.14:eIF2A;PF12894.10:ANAPC4_WD40;PF13925.9:Katanin_con80;PF16529.8:Ge1_WD40;PF20426.1:NBCH_WD40;	up	8.45442	-	8.31813	-	0	-	0
MSTRG.23107.2	MSTRG.23107	C1	CDK6	cyclin-dependent kinase 4-like [Penaeus vannamei]	CDK6_HUMAN:Cyclin-dependent kinase 6	NA	GO:0000082,GO:0000122,GO:0000166,GO:0000307,GO:0001726,GO:0001775,GO:0001952,GO:0001954,GO:0002064,GO:0002066,GO:0002068,GO:0002244,GO:0002376,GO:0002521,GO:0002682,GO:0002683,GO:0002761,GO:0002762,GO:0003323,GO:0003674,GO:0003824,GO:0004672,GO:0004674,GO:0004693,GO:0005488,GO:0005515,GO:0005524,GO:0005575,GO:0005634,GO:0005654,GO:0005737,GO:0005813,GO:0005815,GO:0005829,GO:0006355,GO:0006357,GO:…	WP_071893699_1; COG2815:PASTA	XM_027369692.1; PREDICTED: Penaeus vannamei cyclin-dependent kinase 4-like (LOC113817638), mRNA	PF00069.28:Pkinase;PF01163.25:RIO1;PF01636.26:APH;PF03109.19:ABC1;PF06293.17:Kdo;PF07387.14:Seadorna_VP7;PF07714.20:PK_Tyr_Ser-Thr;PF12330.11:Haspin_kinase;PF14531.9:Kinase-like;PF19974.2:TCAD9;	up	7.92705	-	6.58084	-	5.45588	-	5.12783
MSTRG.12906.2	MSTRG.12906	C1	AL1L1	10-formyltetrahydrofolate dehydrogenase [Penaeus vannamei]	AL1L1_XENLA:Cytosolic 10-formyltetrahydrofolate dehydrogenase	NA	GO:0003674,GO:0003824,GO:0005575,GO:0005829,GO:0006082,GO:0006139,GO:0006575,GO:0006725,GO:0006730,GO:0006732,GO:0006733,GO:0006739,GO:0006740,GO:0006753,GO:0006760,GO:0006793,GO:0006796,GO:0006807,GO:0008150,GO:0008152,GO:0009056,GO:0009058,GO:0009109,GO:0009117,GO:0009256,GO:0009258,GO:0009397,GO:0009987,GO:0016054,GO:0016155,GO:0016491,GO:0016620,GO:0016645,GO:0016646,GO:0016740,GO:0016741,GO:…	NA	XM_027369993.1; PREDICTED: Penaeus vannamei cytosolic 10-formyltetrahydrofolate dehydrogenase-like (LOC113817880), mRNA	PF00551.22:Formyl_trans_N;PF02911.21:Formyl_trans_C;PF13579.9:Glyco_trans_4_4;	up	6.64322	-	3.16702	-	-1.52866	-	-0.595353
MSTRG.18583.6	MSTRG.18583	C1	EDRF1	erythroid differentiation-related factor 1-like isoform X4 [Penaeus vannamei]	EDRF1_PONAB:Erythroid differentiation-related factor 1	NA	GO:0005575,GO:0005634,GO:0043226,GO:0043227,GO:0043229,GO:0043231,GO:0044424,GO:0044464	NA	XM_027362932.1; PREDICTED: Penaeus vannamei erythroid differentiation-related factor 1-like (LOC113811241), transcript variant X4, mRNA	PF04423.17:Rad50_zn_hook;PF10516.12:SHNi-TPR;PF13414.9:TPR_11;	up	7.41437	up	7.58611	-	0.441766	-	1.88087
rna-XM_027350762.1	rna-XM_027350762	C1	UBXN6	UBX domain-containing protein 6-like [Penaeus vannamei]	UBXN6_BOVIN:UBX domain-containing protein 6	K14011 "UBXN6, UBXD1; UBX domain-containing protein 6" -- ko04141; Protein processing in endoplasmic reticulum; "Folding, sorting and degradation"; Genetic Information Processing|	GO:0005575,GO:0005634,GO:0005737,GO:0005765,GO:0005774,GO:0005815,GO:0005829,GO:0006807,GO:0006810,GO:0006914,GO:0006950,GO:0007034,GO:0007041,GO:0008150,GO:0008152,GO:0008333,GO:0009056,GO:0009057,GO:0009987,GO:0010008,GO:0010033,GO:0010243,GO:0016020,GO:0016197,GO:0016236,GO:0019538,GO:0019898,GO:0030163,GO:0031090,GO:0031901,GO:0031902,GO:0032509,GO:0032510,GO:0033554,GO:0034976,GO:0036503,GO:…	NA	XM_027350762.1; PREDICTED: Penaeus vannamei UBX domain-containing protein 6-like (LOC113800039), transcript variant X3, mRNA	PF00789.23:UBX;PF09409.13:PUB;PF12632.10:Vezatin;PF20191.1:DUF6554;	up	8.07397	up	7.10487	-	-6.31171	-	-0.686804
PB.3635.3	PB.3635	C1	LPIN3	phosphatidate phosphatase LPIN2-like [Penaeus japonicus]	LPIN3_HUMAN:Phosphatidate phosphatase LPIN3	K15728 LPIN; phosphatidate phosphatase LPIN -- ko00561; Glycerolipid metabolism; Lipid metabolism; Metabolism|ko00564; Glycerophospholipid metabolism; Lipid metabolism; Metabolism|ko04150; mTOR signaling pathway; Lipid metabolism; Metabolism|ko04936; Alcoholic liver disease; Lipid metabolism; Metabolism|ko01009; Protein phosphatases and associated proteins; Lipid metabolism; Metabolism|	GO:0000988,GO:0000989,GO:0003674,GO:0003712,GO:0003713,GO:0003824,GO:0005575,GO:0005634,GO:0005789,GO:0006082,GO:0006355,GO:0006357,GO:0006629,GO:0006631,GO:0006638,GO:0006639,GO:0006641,GO:0008150,GO:0008152,GO:0008195,GO:0008610,GO:0009056,GO:0009058,GO:0009062,GO:0009719,GO:0009725,GO:0009889,GO:0009891,GO:0009893,GO:0009987,GO:0010033,GO:0010243,GO:0010468,GO:0010556,GO:0010557,GO:0010604,GO:…	NA	XM_027379209.1; PREDICTED: Penaeus vannamei phosphatidate phosphatase LPIN3-like (LOC113826338), mRNA	PF04571.17:Lipin_N;PF08235.16:LNS2;PF09949.12:APP1_cat;PF15017.9:WRNPLPNID;PF16876.8:Lipin_mid;	up	2.44557	-	1.67326	-	1.004	-	0.437315
rna-XM_027369153.1	rna-XM_027369153	C1	ARFG2	ADP-ribosylation factor GTPase-activating protein 2-like isoform X6 [Penaeus vannamei]	ARFG2_MOUSE:ADP-ribosylation factor GTPase-activating protein 2	K12493 ARFGAP2_3; ADP-ribosylation factor GTPase-activating protein 2/3 -- ko04144; Endocytosis; Transport and catabolism; Cellular Processes|ko04131; Membrane trafficking; Transport and catabolism; Cellular Processes|	GO:0000139,GO:0003674,GO:0005096,GO:0005488,GO:0005575,GO:0005794,GO:0005829,GO:0005886,GO:0006810,GO:0006901,GO:0006996,GO:0008047,GO:0008104,GO:0008150,GO:0009987,GO:0015031,GO:0015833,GO:0016020,GO:0016043,GO:0016050,GO:0030234,GO:0030695,GO:0031090,GO:0033036,GO:0042886,GO:0043167,GO:0043169,GO:0043226,GO:0043227,GO:0043229,GO:0043231,GO:0044422,GO:0044424,GO:0044431,GO:0044444,GO:0044446,GO:…	NA	XM_027369153.1; PREDICTED: Penaeus vannamei ADP-ribosylation factor GTPase-activating protein 2-like (LOC113817151), transcript variant X6, mRNA	PF01412.21:ArfGap;PF14114.9:DUF4286;	up	11.3675	up	11.233	-	0.792133	-	-0.903679
rna-XM_027381612.1	rna-XM_027381612	C1	NA	uncharacterized protein LOC113828607 [Penaeus vannamei]	NA	NA	NA	NA	XM_027381612.1; PREDICTED: Penaeus vannamei uncharacterized LOC113828607 (LOC113828607), mRNA	PF01607.27:CBM_14;PF17638.5:UL42;	up	6.16187	-	7.19461	-	0.551059	-	2.85412
rna-XM_027365209.1	rna-XM_027365209	C1	NNRE	NAD(P)H-hydrate epimerase-like isoform X1 [Penaeus vannamei]	NNRE_DROGR:NAD(P)H-hydrate epimerase	K17759 "NAXE, nnrE; NAD(P)H-hydrate epimerase " -- ko99980; Enzymes with EC numbers; Unclassified: metabolism; Not Included in Pathway or Brite|	GO:0000166,GO:0003674,GO:0003824,GO:0005488,GO:0016853,GO:0016854,GO:0036094,GO:0043167,GO:0043169,GO:0046872,GO:0052856,GO:0052857,GO:0097159,GO:1901265,GO:1901363	NP_213941_1; COG0063:NAD(P)H-hydrate	XM_027365209.1; PREDICTED: Penaeus vannamei NAD(P)H-hydrate epimerase-like (LOC113813243), transcript variant X2, mRNA	PF03853.18:YjeF_N;	up	8.53772	-	6.79608	-	-0.758468	-	-0.731386
MSTRG.11772.13	MSTRG.11772	C1	NA	NA	NA	NA	NA	NA	XM_027360573.1; PREDICTED: Penaeus vannamei uncharacterized protein CG1161-like (LOC113809084), mRNA	NA	down	-4.50779	-	-0.26895	down	-5.12253	down	-4.80287
MSTRG.28648.2	MSTRG.28648	C1	HMG2	high mobility group protein B2-like isoform X1 [Penaeus monodon]	HMG2_DROME:High mobility group protein DSP1	NA	GO:0000122,GO:0002682,GO:0002683,GO:0002759,GO:0002831,GO:0002832,GO:0002920,GO:0002921,GO:0003674,GO:0003676,GO:0003677,GO:0003697,GO:0005488,GO:0005515,GO:0005575,GO:0005634,GO:0005654,GO:0005694,GO:0005700,GO:0006268,GO:0006325,GO:0006338,GO:0006355,GO:0006357,GO:0006996,GO:0007379,GO:0007389,GO:0007444,GO:0008134,GO:0008150,GO:0008301,GO:0008348,GO:0009888,GO:0009889,GO:0009890,GO:0009892,GO:…	NA	HQ228175.1; Litopenaeus vannamei HMGBb mRNA, complete cds	PF00505.22:HMG_box;PF04690.16:YABBY;PF04961.15:FTCD_C;PF09011.13:HMG_box_2;PF13028.9:DUF3889;PF14887.9:HMG_box_5;PF19921.2:bpX5;	down	-1.89771	-	-0.68035	-	-2.2085	-	-2.1348
rna-XM_027361330.1	rna-XM_027361330	C1	UGT2	UDP-glucuronosyltransferase 2B16-like [Penaeus vannamei]	UGT2_DACCO:UDP-glucosyltransferase 2	K00699 UGT; glucuronosyltransferase -- ko00040; Pentose and glucuronate interconversions; Carbohydrate metabolism; Metabolism|ko00053; Ascorbate and aldarate metabolism; Carbohydrate metabolism; Metabolism|ko00140; Steroid hormone biosynthesis; Carbohydrate metabolism; Metabolism|ko00830; Retinol metabolism; Carbohydrate metabolism; Metabolism|ko00860; Porphyrin metabolism; Carbohydrate metabolis…	GO:0003674,GO:0003824,GO:0005575,GO:0005783,GO:0005789,GO:0006082,GO:0008150,GO:0008152,GO:0008194,GO:0009058,GO:0009987,GO:0016020,GO:0016053,GO:0016740,GO:0016757,GO:0016758,GO:0035251,GO:0043226,GO:0043227,GO:0043229,GO:0043231,GO:0044237,GO:0044249,GO:0044281,GO:0044283,GO:0044422,GO:0044424,GO:0044425,GO:0044432,GO:0044444,GO:0044446,GO:0044464,GO:0044699,GO:0044710,GO:0044711,GO:0044763,GO:…	WP_043573057_1; COG1819:UDP:flavonoid	XM_027361330.1; PREDICTED: Penaeus vannamei UDP-glucuronosyltransferase 2B16-like (LOC113809672), transcript variant X1, mRNA	PF00201.21:UDPGT;PF04101.19:Glyco_tran_28_C;PF13439.9:Glyco_transf_4;	up	5.23941	-	3.35565	-	1.00948	-	0.666187
rna-XM_027371574.1	rna-XM_027371574	C1	LOLAL	putative zinc finger and BTB domain-containing protein 17-like isoform X2, partial [Penaeus vannamei]	LOLAL_DROME:Longitudinals lacking protein-like	NA	GO:0000228,GO:0000793,GO:0000794,GO:0001700,GO:0003002,GO:0003674,GO:0003676,GO:0003677,GO:0005488,GO:0005515,GO:0005575,GO:0005634,GO:0005694,GO:0005700,GO:0006325,GO:0006333,GO:0006338,GO:0006355,GO:0006357,GO:0007275,GO:0007389,GO:0007426,GO:0007435,GO:0008150,GO:0009653,GO:0009790,GO:0009792,GO:0009887,GO:0009889,GO:0009890,GO:0009891,GO:0009892,GO:0009893,GO:0009953,GO:0009987,GO:0010468,GO:…	NA	XM_027371574.1; PREDICTED: Penaeus vannamei protein abrupt-like (LOC113819334), transcript variant X4, mRNA	PF00651.34:BTB;	up	5.82069	up	6.73529	-	-6.32391	-	-6.45115
MSTRG.36068.1	MSTRG.36068	C1	ZFAN1	AN1-type zinc finger protein 1-like [Penaeus vannamei]	ZFAN1_HUMAN:AN1-type zinc finger protein 1	K24684 ZFAND1; AN1-type zinc finger protein 1 -- ko04120; Ubiquitin mediated proteolysis; "Folding, sorting and degradation"; Genetic Information Processing|ko04110; Cell cycle; "Folding, sorting and degradation"; Genetic Information Processing|ko04114; Oocyte meiosis; "Folding, sorting and degradation"; Genetic Information Processing|ko04914; Progesterone-mediated oocyte maturation; "Folding, so…	GO:0000151,GO:0000152,GO:0000209,GO:0003674,GO:0005488,GO:0005515,GO:0005575,GO:0005680,GO:0005737,GO:0006464,GO:0006807,GO:0006996,GO:0007049,GO:0008150,GO:0008152,GO:0008270,GO:0009987,GO:0010035,GO:0010494,GO:0016043,GO:0016567,GO:0019538,GO:0022411,GO:0030529,GO:0031461,GO:0032386,GO:0032388,GO:0032403,GO:0032446,GO:0032879,GO:0032880,GO:0032984,GO:0032988,GO:0032991,GO:0033157,GO:0035617,GO:…	NA	XM_027366068.1; PREDICTED: Penaeus vannamei AN1-type zinc finger protein 1-like (LOC113813982), mRNA	PF01428.19:zf-AN1;PF01485.24:IBR;PF02928.19:zf-C5HC2;PF04236.18:Transp_Tc5_C;PF05839.14:Apc13p;	up	5.69495	-	3.96288	-	-2.56071	-	-1.84786
MSTRG.2494.3	MSTRG.2494	C1	GPAT1	glycerol-3-phosphate acyltransferase 1, mitochondrial-like, partial [Penaeus vannamei]	GPAT1_MOUSE:Glycerol-3-phosphate acyltransferase 1, mitochondrial	K00629 GPAT1_2; glycerol-3-phosphate O-acyltransferase 1/2 -- ko00561; Glycerolipid metabolism; Lipid metabolism; Metabolism|ko00564; Glycerophospholipid metabolism; Lipid metabolism; Metabolism|ko01004; Lipid biosynthesis proteins; Lipid metabolism; Metabolism|	GO:0001775,GO:0001817,GO:0002252,GO:0002376,GO:0002682,GO:0002683,GO:0002684,GO:0002694,GO:0002696,GO:0003674,GO:0003824,GO:0004366,GO:0005575,GO:0005739,GO:0005741,GO:0005743,GO:0005886,GO:0006072,GO:0006082,GO:0006629,GO:0006631,GO:0006637,GO:0006638,GO:0006639,GO:0006641,GO:0006644,GO:0006650,GO:0006651,GO:0006654,GO:0006655,GO:0006732,GO:0006790,GO:0006793,GO:0006796,GO:0006915,GO:0006924,GO:…	WP_011257221_1; COG2937:Glycerol-3-phosphate	XM_027378558.1; PREDICTED: Penaeus vannamei glycerol-3-phosphate acyltransferase 1, mitochondrial-like (LOC113825724), partial mRNA	PF01553.24:Acyltransferase;PF19277.2:GPAT_C;	up	8.84118	up	8.0049	-	1.91898	-	2.28235
PB.3146.5	PB.3146	C1	GRN	putative granulins-like isoform X3 [Penaeus vannamei]	GRN_HUMAN:Progranulin	K23879 GRN; progranulin -- ko04131; Membrane trafficking; Protein families: genetic information processing; Brite Hierarchies|	GO:0000323,GO:0001774,GO:0001775,GO:0002252,GO:0002263,GO:0002265,GO:0002274,GO:0002275,GO:0002281,GO:0002282,GO:0002366,GO:0002376,GO:0002682,GO:0002683,GO:0002694,GO:0002695,GO:0002697,GO:0002698,GO:0002831,GO:0002833,GO:0003674,GO:0003676,GO:0003723,GO:0005102,GO:0005125,GO:0005488,GO:0005515,GO:0005575,GO:0005576,GO:0005615,GO:0005764,GO:0005765,GO:0005768,GO:0005770,GO:0005773,GO:0005774,GO:…	NA	XM_027357034.1; PREDICTED: Penaeus vannamei granulins-like (LOC113805950), transcript variant X3, mRNA	PF00396.21:Granulin;	up	5.24443	-	0.405437	-	-2.92804	-	-2.34064
MSTRG.17977.2	MSTRG.17977	C1	S26A5	prestin-like isoform X1 [Penaeus vannamei]	S26A5_HUMAN:Prestin	K14453 "K14453; solute carrier family 26, other" -- ko02000; Transporters; Protein families: signaling and cellular processes; Brite Hierarchies|	GO:0001101,GO:0002931,GO:0003008,GO:0003674,GO:0005215,GO:0005310,GO:0005342,GO:0005488,GO:0005515,GO:0005575,GO:0005737,GO:0005886,GO:0006810,GO:0006811,GO:0006820,GO:0006950,GO:0007600,GO:0007605,GO:0008092,GO:0008150,GO:0008271,GO:0008272,GO:0008360,GO:0008361,GO:0008509,GO:0008514,GO:0008643,GO:0008645,GO:0009410,GO:0009605,GO:0009612,GO:0009628,GO:0009719,GO:0009725,GO:0009751,GO:0009987,GO:…	WP_068209862_1; COG0659:Sulfate	XM_027358225.1; PREDICTED: Penaeus vannamei prestin-like (LOC113807058), transcript variant X2, mRNA	PF00916.23:Sulfate_transp;PF01740.24:STAS;PF13466.9:STAS_2;	up	7.77291	-	2.88553	-	-0.253454	-	-1.56458
MSTRG.29623.2	MSTRG.29623	C1	TCPQ	T-complex protein 1 subunit theta-like [Penaeus vannamei]	TCPQ_MOUSE:T-complex protein 1 subunit theta	K09500 CCT8; T-complex protein 1 subunit theta -- ko03110; Chaperones and folding catalysts; Protein families: genetic information processing; Brite Hierarchies|ko03037; Cilium and associated proteins; Protein families: genetic information processing; Brite Hierarchies|	GO:0000166,GO:0002199,GO:0003674,GO:0003824,GO:0005488,GO:0005515,GO:0005524,GO:0005575,GO:0005576,GO:0005654,GO:0005737,GO:0005775,GO:0005813,GO:0005815,GO:0005829,GO:0005832,GO:0005856,GO:0005874,GO:0005929,GO:0006457,GO:0006461,GO:0006810,GO:0007339,GO:0008037,GO:0008150,GO:0009889,GO:0009891,GO:0009893,GO:0009987,GO:0009988,GO:0010556,GO:0010557,GO:0010604,GO:0010638,GO:0016043,GO:0016462,GO:…	WP_010867141_1; COG0459:Chaperonin	XM_027362500.1; PREDICTED: Penaeus vannamei T-complex protein 1 subunit theta-like (LOC113810854), mRNA	PF00118.27:Cpn60_TCP1;PF00772.24:DnaB;PF02579.20:Nitro_FeMo-Co;	up	5.53462	-	5.92346	-	0.375814	-	-2.62224
MSTRG.13400.10	MSTRG.13400	C1	MYEF2	myelin expression factor 2-like isoform X1 [Penaeus japonicus]	MYEF2_HUMAN:Myelin expression factor 2	NA	GO:0003674,GO:0003676,GO:0003677,GO:0003697,GO:0003723,GO:0003729,GO:0005488,GO:0005575,GO:0005634,GO:0005681,GO:0005737,GO:0006355,GO:0006357,GO:0008150,GO:0009889,GO:0009987,GO:0010468,GO:0010556,GO:0010608,GO:0010610,GO:0014902,GO:0019219,GO:0019222,GO:0030154,GO:0030182,GO:0030529,GO:0031323,GO:0031326,GO:0032502,GO:0032991,GO:0042692,GO:0043226,GO:0043227,GO:0043229,GO:0043231,GO:0043487,GO:…	WP_057951839_1; COG0724:RNA	XM_047635596.1; PREDICTED: Penaeus chinensis heterogeneous nuclear ribonucleoprotein M-like (LOC125040839), transcript variant X4, mRNA	PF00076.25:RRM_1;	up	1.63731	-	0.668898	-	-1.11633	-	-0.439061
PB.3477.2	PB.3477	C1	GPDA	glycerol-3-phosphate dehydrogenase [NAD(+)], cytoplasmic-like isoform X4 [Penaeus japonicus]	GPDA_DROEZ:Glycerol-3-phosphate dehydrogenase [NAD(+)], cytoplasmic	K00006 GPD1; glycerol-3-phosphate dehydrogenase (NAD+) -- ko00564; Glycerophospholipid metabolism; Lipid metabolism; Metabolism|ko04011; MAPK signaling pathway - yeast; Lipid metabolism; Metabolism|	GO:0000166,GO:0003674,GO:0003824,GO:0005488,GO:0005515,GO:0005575,GO:0005975,GO:0006072,GO:0006629,GO:0006644,GO:0006650,GO:0006793,GO:0006796,GO:0008150,GO:0008152,GO:0009056,GO:0009331,GO:0009987,GO:0016491,GO:0016614,GO:0016616,GO:0019637,GO:0032991,GO:0036094,GO:0042802,GO:0042803,GO:0044237,GO:0044238,GO:0044255,GO:0044424,GO:0044444,GO:0044464,GO:0044699,GO:0044710,GO:0044763,GO:0046168,GO:…	WP_015246153_1; COG0240:Glycerol-3-phosphate	XM_027372168.1; PREDICTED: Penaeus vannamei glycerol-3-phosphate dehydrogenase [NAD(+)], cytoplasmic-like (LOC113819933), mRNA	PF01210.26:NAD_Gly3P_dh_N;PF03807.20:F420_oxidored;PF07479.17:NAD_Gly3P_dh_C;PF07991.15:IlvN;PF20618.1:GPD_NAD_C_bact;	up	3.2981	up	2.64506	down	-3.06397	-	-0.474293
MSTRG.35882.46	MSTRG.35882	C1	NA	NA	NA	NA	NA	NA	XM_047615109.1; PREDICTED: Penaeus chinensis TAR DNA-binding protein 43-like (LOC125026549), transcript variant X7, mRNA	NA	up	6.09551	up	5.86114	-	-1.75337	-	-0.255439
MSTRG.29209.18	MSTRG.29209	C1	NA	uncharacterized protein LOC113812252 [Penaeus vannamei]	NA	NA	NA	NA	XM_027364114.1; PREDICTED: Penaeus vannamei uncharacterized LOC113812252 (LOC113812252), transcript variant X5, mRNA	PF00005.30:ABC_tran;PF02367.20:TsaE;PF03193.19:RsgA_GTPase;PF05272.14:VirE;PF05729.15:NACHT;PF07728.17:AAA_5;PF13191.9:AAA_16;PF13401.9:AAA_22;PF13604.9:AAA_30;	up	8.6287	-	9.28977	-	0	-	0
MSTRG.20168.1	MSTRG.20168	C1	CHTOP	chromatin target of PRMT1 protein-like [Penaeus vannamei]	CHTOP_MOUSE:Chromatin target of PRMT1 protein	NA	GO:0000166,GO:0000346,GO:0001701,GO:0003674,GO:0003676,GO:0003677,GO:0003723,GO:0003729,GO:0005488,GO:0005575,GO:0005634,GO:0005730,GO:0006405,GO:0006406,GO:0006810,GO:0006913,GO:0007275,GO:0008150,GO:0008284,GO:0008327,GO:0009790,GO:0009792,GO:0009893,GO:0010604,GO:0010638,GO:0015931,GO:0016604,GO:0016607,GO:0019222,GO:0030529,GO:0031056,GO:0031058,GO:0031060,GO:0031062,GO:0031323,GO:0031325,GO:…	NA	XM_027379058.1; PREDICTED: Penaeus vannamei chromatin target of PRMT1 protein-like (LOC113826183), mRNA	PF13865.9:FoP_duplication;	up	7.63925	up	8.59351	-	5.57303	-	6.51509
PB.1341.3	PB.1341	C1	NA	protein singed wings 2-like [Penaeus vannamei]	NA	NA	NA	NA	XM_027376410.1; PREDICTED: Penaeus vannamei protein singed wings 2-like (LOC113823720), mRNA	PF01462.21:LRRNT;PF01686.20:Adeno_Penton_B;PF12799.10:LRR_4;PF13855.9:LRR_8;	up	7.09292	-	6.32986	-	-1.38525	-	-2.04829
PB.2461.5	PB.2461	C1	IF4G1	eukaryotic translation initiation factor 4 gamma 1-like isoform X2 [Penaeus vannamei]	IF4G1_HUMAN:Eukaryotic translation initiation factor 4 gamma 1	K03260 EIF4G; translation initiation factor 4G -- ko05416; Viral myocarditis; Cardiovascular disease; Human Diseases|ko03019; Messenger RNA biogenesis; Cardiovascular disease; Human Diseases|ko03012; Translation factors; Cardiovascular disease; Human Diseases|	GO:0000166,GO:0001558,GO:0001662,GO:0001932,GO:0001933,GO:0001934,GO:0002183,GO:0002191,GO:0002209,GO:0003674,GO:0003676,GO:0003723,GO:0003729,GO:0003743,GO:0005488,GO:0005515,GO:0005524,GO:0005575,GO:0005634,GO:0005737,GO:0005829,GO:0005844,GO:0006412,GO:0006413,GO:0006417,GO:0006446,GO:0006518,GO:0006807,GO:0006950,GO:0006952,GO:0007154,GO:0007346,GO:0007610,GO:0008135,GO:0008150,GO:0008152,GO:…	NA	XM_027378552.1; PREDICTED: Penaeus vannamei eukaryotic translation initiation factor 4 gamma 1-like (LOC113825716), transcript variant X2, mRNA	PF02020.21:W2;PF02847.20:MA3;PF02854.22:MIF4G;	up	3.7959	up	4.2044	-	1.64789	-	1.87832
MSTRG.380.4	MSTRG.380	C1	NA	uncharacterized protein LOC113828449 [Penaeus vannamei]	NA	NA	NA	NA	XM_027381430.1; PREDICTED: Penaeus vannamei uncharacterized LOC113828449 (LOC113828449), mRNA	PF02773.19:S-AdoMet_synt_C;PF12562.11:DUF3746;	up	9.20994	up	9.46407	-	-2.6852	-	-1.11116
PB.474.1	PB.474	C1	NOSTN	uncharacterized protein LOC113816369 isoform X4 [Penaeus vannamei]	NOSTN_HUMAN:Nostrin	K20126 NOSTRIN; nostrin -- ko04131; Membrane trafficking; Protein families: genetic information processing; Brite Hierarchies|	GO:0003674,GO:0003676,GO:0003677,GO:0005488,GO:0005515,GO:0005575,GO:0005634,GO:0005737,GO:0005856,GO:0005886,GO:0006355,GO:0007165,GO:0008150,GO:0009889,GO:0009890,GO:0009892,GO:0009987,GO:0010468,GO:0010556,GO:0010558,GO:0010605,GO:0010629,GO:0012506,GO:0016020,GO:0016043,GO:0016191,GO:0019219,GO:0019222,GO:0022411,GO:0030659,GO:0030666,GO:0031090,GO:0031323,GO:0031324,GO:0031326,GO:0031327,GO:…	NA	XM_027368433.1; PREDICTED: Penaeus vannamei uncharacterized LOC113816369 (LOC113816369), transcript variant X4, mRNA	PF00018.31:SH3_1;PF00611.26:FCH;PF02026.19:RyR;PF02185.19:HR1;PF03670.16:UPF0184;PF07653.20:SH3_2;PF07739.16:TipAS;PF08702.13:Fib_alpha;PF11302.11:DUF3104;PF14604.9:SH3_9;PF16523.8:betaPIX_CC;	up	6.03615	up	5.52516	-	-1.30845	-	-1.74078
MSTRG.29308.27	MSTRG.29308	C1	CHMP3	charged multivesicular body protein 3-like isoform X2 [Penaeus vannamei]	CHMP3_XENLA:Charged multivesicular body protein 3	K12193 "VPS24, CHMP3; charged multivesicular body protein 3" -- ko04144; Endocytosis; Transport and catabolism; Cellular Processes|ko04217; Necroptosis; Transport and catabolism; Cellular Processes|ko04131; Membrane trafficking; Transport and catabolism; Cellular Processes|ko04147; Exosome; Transport and catabolism; Cellular Processes|	GO:0005575,GO:0005829,GO:0006810,GO:0007034,GO:0008104,GO:0008150,GO:0010008,GO:0015031,GO:0015833,GO:0016020,GO:0031090,GO:0031902,GO:0033036,GO:0042886,GO:0044422,GO:0044424,GO:0044433,GO:0044440,GO:0044444,GO:0044446,GO:0044464,GO:0045184,GO:0051179,GO:0051234,GO:0071702,GO:0071705,GO:0098588,GO:0098805	NA	XM_027366699.1; PREDICTED: Penaeus vannamei charged multivesicular body protein 3-like (LOC113814650), transcript variant X4, mRNA	PF03357.24:Snf7;PF07631.14:PSD4;PF14308.9:DnaJ-X;PF17448.5:YqaH;PF18585.4:zf-CCCH_6;PF18827.4:LPD14;	up	9.29408	up	8.44035	up	6.20497	up	5.13787
MSTRG.34118.2	MSTRG.34118	C1	AT2L1	putative 5-phosphohydroxy-L-lysine phospho-lyase isoform X5 [Penaeus vannamei]	AT2L1_DANRE:Ethanolamine-phosphate phospho-lyase	NA	GO:0003674,GO:0003824,GO:0005488,GO:0005575,GO:0005739,GO:0008150,GO:0008483,GO:0016740,GO:0016769,GO:0016829,GO:0016835,GO:0016838,GO:0019842,GO:0030097,GO:0030170,GO:0032502,GO:0035162,GO:0036094,GO:0043167,GO:0043168,GO:0043226,GO:0043227,GO:0043229,GO:0043231,GO:0044424,GO:0044444,GO:0044464,GO:0044699,GO:0044767,GO:0048037,GO:0048513,GO:0048534,GO:0048568,GO:0048856,GO:0050459,GO:0070279,GO:…	WP_095833755_1; COG0160:Acetylornithine	XM_027366962.1; PREDICTED: Penaeus vannamei uncharacterized LOC113814899 (LOC113814899), mRNA	PF00202.24:Aminotran_3;	up	8.71914	-	0	-	-2.65494	-	-1.39408
rna-XM_027357033.1	rna-XM_027357033	C1	GRN	putative granulins-like isoform X3 [Penaeus vannamei]	GRN_HUMAN:Progranulin	K23879 GRN; progranulin -- ko04131; Membrane trafficking; Protein families: genetic information processing; Brite Hierarchies|	GO:0000323,GO:0001774,GO:0001775,GO:0002252,GO:0002263,GO:0002265,GO:0002274,GO:0002275,GO:0002281,GO:0002282,GO:0002366,GO:0002376,GO:0002682,GO:0002683,GO:0002694,GO:0002695,GO:0002697,GO:0002698,GO:0002831,GO:0002833,GO:0003674,GO:0003676,GO:0003723,GO:0005102,GO:0005125,GO:0005488,GO:0005515,GO:0005575,GO:0005576,GO:0005615,GO:0005764,GO:0005765,GO:0005768,GO:0005770,GO:0005773,GO:0005774,GO:…	NA	XM_027357033.1; PREDICTED: Penaeus vannamei granulins-like (LOC113805950), transcript variant X2, mRNA	PF00396.21:Granulin;	up	4.90209	-	3.77696	-	-4.54327	-	-3.40732
MSTRG.15712.1	MSTRG.15712	C1	NA	uncharacterized protein LOC113821979 [Penaeus vannamei]	NA	NA	GO:0003674,GO:0005488,GO:0005515	NA	XM_027374491.1; PREDICTED: Penaeus vannamei uncharacterized LOC113821979 (LOC113821979), transcript variant X2, mRNA	PF04265.17:TPK_B1_binding;PF11212.11:DUF2999;PF12799.10:LRR_4;PF13516.9:LRR_6;PF13855.9:LRR_8;	up	7.59606	up	8.15026	-	-7.3452	-	-7.48088
rna-XM_027366772.1	rna-XM_027366772	C1	YOU2	protein FAM136A-like isoform X2 [Penaeus vannamei]	YOU2_CAEEL:Uncharacterized protein ZK637.2	NA	GO:0005575,GO:0005737,GO:0044422,GO:0044424,GO:0044444,GO:0044449,GO:0044464,GO:0055120	NA	XM_027366772.1; PREDICTED: Penaeus vannamei protein FAM136A-like (LOC113814721), transcript variant X2, mRNA	PF04513.15:Baculo_PEP_C;PF05811.16:DUF842;PF11951.11:Fungal_trans_2;	up	5.19279	up	5.88849	-	-0.625624	-	-2.29211
MSTRG.10241.53	MSTRG.10241	C1	NA	Y-box factor homolog [Penaeus vannamei]	NA	NA	NA	NA	XM_047638764.1; PREDICTED: Penaeus chinensis Y-box factor homolog (LOC125042943), transcript variant X3, mRNA	NA	up	6.0986	up	5.32125	-	-2.47451	-	-1.5054
PB.1019.3	PB.1019	C1	SPRE2	sprouty-related, EVH1 domain-containing protein 2-like [Penaeus vannamei]	SPRE2_MOUSE:Sprouty-related, EVH1 domain-containing protein 2	K04703 "SPRED; sprouty-related, EVH1 domain-containing protein" -- ko01009; Protein phosphatases and associated proteins; Protein families: metabolism; Brite Hierarchies|	GO:0001932,GO:0001933,GO:0003674,GO:0004857,GO:0004860,GO:0005102,GO:0005126,GO:0005173,GO:0005488,GO:0005515,GO:0005575,GO:0005886,GO:0007275,GO:0008150,GO:0009892,GO:0009966,GO:0009967,GO:0009968,GO:0010563,GO:0010605,GO:0010646,GO:0010647,GO:0010648,GO:0010717,GO:0010719,GO:0010799,GO:0010801,GO:0012506,GO:0016020,GO:0017015,GO:0019207,GO:0019210,GO:0019220,GO:0019222,GO:0019887,GO:0019899,GO:…	NA	XM_027383168.1; PREDICTED: Penaeus vannamei sprouty-related, EVH1 domain-containing protein 2-like (LOC113829963), mRNA	PF02892.18:zf-BED;PF05210.16:Sprouty;PF18054.4:CEL_III_C;	up	8.23281	-	4.93937	-	3.56307	-	1.63626
MSTRG.26313.2	MSTRG.26313	C1	BTB6B	BTB/POZ domain-containing protein 6-B-like isoform X3 [Penaeus vannamei]	BTB6B_DANRE:BTB/POZ domain-containing protein 6-B	K10478 BTBD3_6; BTB/POZ domain-containing protein 3/6 -- ko04121; Ubiquitin system; Protein families: genetic information processing; Brite Hierarchies|	GO:0003674,GO:0005488,GO:0005515,GO:0005575,GO:0005634,GO:0005829,GO:0008150,GO:0009987,GO:0022008,GO:0030154,GO:0032502,GO:0043226,GO:0043227,GO:0043229,GO:0043231,GO:0044424,GO:0044444,GO:0044464,GO:0044699,GO:0044763,GO:0044767,GO:0048869	NA	XM_027382694.1; PREDICTED: Penaeus vannamei BTB/POZ domain-containing protein 6-B-like (LOC113829510), transcript variant X4, mRNA	PF00651.34:BTB;PF07707.18:BACK;PF08005.15:PHR;	up	9.24076	up	8.55339	-	-0.151329	-	0.352336
rna-XM_027367134.1	rna-XM_027367134	C1	SCOT1	succinyl-CoA:3-ketoacid coenzyme A transferase 1, mitochondrial-like [Penaeus vannamei]	SCOT1_MOUSE:Succinyl-CoA:3-ketoacid coenzyme A transferase 1, mitochondrial	K01027 OXCT; 3-oxoacid CoA-transferase -- ko00650; Butanoate metabolism; Carbohydrate metabolism; Metabolism|ko00280; "Valine, leucine and isoleucine degradation"; Carbohydrate metabolism; Metabolism|	GO:0002791,GO:0002793,GO:0003674,GO:0003824,GO:0005488,GO:0005515,GO:0005575,GO:0005739,GO:0006950,GO:0007420,GO:0007507,GO:0007584,GO:0008150,GO:0008152,GO:0008260,GO:0008410,GO:0009056,GO:0009410,GO:0009605,GO:0009719,GO:0009725,GO:0009888,GO:0009987,GO:0009991,GO:0010033,GO:0010646,GO:0010647,GO:0010817,GO:0014823,GO:0016740,GO:0016782,GO:0023051,GO:0023056,GO:0031667,GO:0032024,GO:0032502,GO:…	WP_013887136_1; COG2057:Acyl-CoA:acetate/3-ketoacid	XM_027367134.1; PREDICTED: Penaeus vannamei succinyl-CoA:3-ketoacid coenzyme A transferase 1, mitochondrial-like (LOC113815045), transcript variant X1, mRNA	PF01144.26:CoA_trans;PF13336.9:AcetylCoA_hyd_C;PF16957.8:Mal_decarbox_Al;	up	9.38495	up	9.52485	-	0.914208	-	0.836607
rna-XM_027354893.1	rna-XM_027354893	C1	CALX	calnexin-like [Penaeus vannamei]	CALX_MOUSE:Calnexin	K08054 CANX; calnexin -- ko04141; Protein processing in endoplasmic reticulum; "Folding, sorting and degradation"; Genetic Information Processing|ko04145; Phagosome; "Folding, sorting and degradation"; Genetic Information Processing|ko04612; Antigen processing and presentation; "Folding, sorting and degradation"; Genetic Information Processing|ko04918; Thyroid hormone synthesis; "Folding, sorting…	GO:0003674,GO:0005102,GO:0005488,GO:0005509,GO:0005515,GO:0005575,GO:0005737,GO:0005783,GO:0005789,GO:0005790,GO:0005791,GO:0005840,GO:0006457,GO:0006508,GO:0006511,GO:0006807,GO:0006810,GO:0006897,GO:0006898,GO:0006950,GO:0007568,GO:0008150,GO:0008152,GO:0009056,GO:0009057,GO:0009987,GO:0010033,GO:0010243,GO:0010498,GO:0016020,GO:0016192,GO:0019538,GO:0019941,GO:0030163,GO:0030246,GO:0030424,GO:…	NA	XM_027354893.1; PREDICTED: Penaeus vannamei calnexin-like (LOC113804062), transcript variant X2, mRNA	PF00262.21:Calreticulin;PF01080.20:Presenilin;PF01496.22:V_ATPase_I;PF02535.25:Zip;PF04499.18:SAPS;PF05642.14:Sporozoite_P67;PF09608.13:Alph_Pro_TM;PF11669.11:WBP-1;PF14153.9:Spore_coat_CotO;PF15086.9:UPF0542;PF15807.8:MAP17;	up	6.27432	-	5.39617	-	0.817641	-	0.205963
rna-XM_027360185.1	rna-XM_027360185	C1	NA	nuclear receptor-binding factor 2-like isoform X1 [Penaeus vannamei]	NA	K21246 NRBF2; nuclear receptor-binding factor 2 -- ko04140; Autophagy - animal; Transport and catabolism; Cellular Processes|ko05010; Alzheimer disease; Transport and catabolism; Cellular Processes|ko05014; Amyotrophic lateral sclerosis; Transport and catabolism; Cellular Processes|ko05016; Huntington disease; Transport and catabolism; Cellular Processes|ko05017; Spinocerebellar ataxia; Transport…	NA	NA	XM_027360185.1; PREDICTED: Penaeus vannamei nuclear receptor-binding factor 2-like (LOC113808709), transcript variant X1, mRNA	PF00170.24:bZIP_1;PF01166.21:TSC22;PF02724.17:CDC45;PF03213.17:Pox_P35;PF03522.18:SLC12;PF04102.15:SlyX;PF04212.21:MIT;PF06005.15:ZapB;PF10267.12:Tmemb_cc2;PF11932.11:DUF3450;PF17169.7:NRBF2_MIT;	up	2.25987	-	1.6234	-	0.369131	-	0.803389
rna-XM_027373435.1	rna-XM_027373435	C1	RHG08	rho GTPase-activating protein 8-like isoform X2 [Penaeus japonicus]	RHG08_HUMAN:Rho GTPase-activating protein 8	K18470 "ARHGAP1, CDC42GAP; Rho GTPase-activating protein 1" -- ko04131; Membrane trafficking; Protein families: genetic information processing; Brite Hierarchies|	GO:0001932,GO:0001934,GO:0003674,GO:0005096,GO:0005575,GO:0005737,GO:0005829,GO:0007165,GO:0007264,GO:0008047,GO:0008150,GO:0009893,GO:0009966,GO:0009967,GO:0009987,GO:0010562,GO:0010604,GO:0010646,GO:0010647,GO:0019220,GO:0019222,GO:0023051,GO:0023056,GO:0030234,GO:0030695,GO:0031323,GO:0031325,GO:0031399,GO:0031401,GO:0032268,GO:0032270,GO:0032879,GO:0035556,GO:0042325,GO:0042327,GO:0043408,GO:…	NA	XM_027373435.1; PREDICTED: Penaeus vannamei rho GTPase-activating protein 8-like (LOC113821008), transcript variant X2, mRNA	PF00620.30:RhoGAP;PF00650.23:CRAL_TRIO;PF13182.9:DUF4007;PF13716.9:CRAL_TRIO_2;	up	8.95109	up	9.07799	-	1.34498	-	-1.06525
MSTRG.35896.10	MSTRG.35896	C1	NEDD4	E3 ubiquitin-protein ligase Nedd-4-like [Penaeus vannamei]	NEDD4_DROME:E3 ubiquitin-protein ligase Nedd-4	NA	GO:0000209,GO:0002028,GO:0002090,GO:0002092,GO:0003156,GO:0003264,GO:0003674,GO:0003824,GO:0004842,GO:0005102,GO:0005112,GO:0005488,GO:0005515,GO:0005575,GO:0005737,GO:0005886,GO:0006464,GO:0006508,GO:0006511,GO:0006807,GO:0006810,GO:0006897,GO:0006898,GO:0006928,GO:0007165,GO:0007166,GO:0007219,GO:0007411,GO:0007528,GO:0008037,GO:0008038,GO:0008092,GO:0008150,GO:0008152,GO:0008200,GO:0008284,GO:…	NA	XM_027375166.1; PREDICTED: Penaeus vannamei E3 ubiquitin-protein ligase Nedd-4-like (LOC113822634), mRNA	PF00397.29:WW;PF03353.18:Lin-8;PF04147.15:Nop14;PF05285.15:SDA1;PF05642.14:Sporozoite_P67;PF06524.15:NOA36;PF09073.13:BUD22;	up	5.03989	-	3.63018	-	3.46837	-	3.696
PB.3762.2	PB.3762	C1	DMD	dystrophin-like isoform X2 [Penaeus vannamei]	DMD_CHICK:Dystrophin	K10366 DMD; dystrophin -- ko05410; Hypertrophic cardiomyopathy; Cardiovascular disease; Human Diseases|ko05412; Arrhythmogenic right ventricular cardiomyopathy; Cardiovascular disease; Human Diseases|ko05414; Dilated cardiomyopathy; Cardiovascular disease; Human Diseases|ko05416; Viral myocarditis; Cardiovascular disease; Human Diseases|ko04812; Cytoskeleton proteins; Cardiovascular disease; Huma…	GO:0003674,GO:0003779,GO:0005488,GO:0005515,GO:0005575,GO:0005737,GO:0005884,GO:0005886,GO:0007015,GO:0008092,GO:0008150,GO:0008270,GO:0009987,GO:0016020,GO:0016043,GO:0022607,GO:0032403,GO:0032432,GO:0042383,GO:0042995,GO:0043167,GO:0043169,GO:0044422,GO:0044424,GO:0044425,GO:0044430,GO:0044446,GO:0044456,GO:0044459,GO:0044464,GO:0044699,GO:0044763,GO:0044877,GO:0045211,GO:0046872,GO:0046914,GO:…	NA	XM_027383036.1; PREDICTED: Penaeus vannamei dystrophin-like (LOC113829862), transcript variant X2, mRNA	PF00307.34:CH;PF00435.24:Spectrin;PF04472.15:SepF;PF06022.14:Cir_Bir_Yir;PF10388.12:YkuI_C;PF10393.12:Matrilin_ccoil;PF11971.11:CAMSAP_CH;	up	7.68002	-	4.55218	-	3.34869	-	3.69058
rna-XM_027359027.1	rna-XM_027359027	C1	ESTJ	cholinesterase 2-like [Penaeus vannamei]	ESTJ_TRICA:Juvenile hormone esterase	NA	GO:0003674,GO:0003824,GO:0004453,GO:0005575,GO:0005576,GO:0016787,GO:0016788,GO:0052689	WP_083438137_1; COG2272:Carboxylesterase	XM_027359027.1; PREDICTED: Penaeus vannamei cholinesterase 2-like (LOC113807715), mRNA	PF00135.31:COesterase;PF00326.24:Peptidase_S9;PF07859.16:Abhydrolase_3;PF10340.12:Say1_Mug180;PF20434.1:BD-FAE;	up	2.86905	-	1.89134	-	0.287126	-	-0.567955
PB.252.3	PB.252	C1	CISY1	probable citrate synthase 1, mitochondrial isoform X1 [Penaeus vannamei]	CISY1_AEDAE:Probable citrate synthase 1, mitochondrial	K01647 "CS, gltA; citrate synthase " -- ko00020; Citrate cycle (TCA cycle); Carbohydrate metabolism; Metabolism|ko00630; Glyoxylate and dicarboxylate metabolism; Carbohydrate metabolism; Metabolism|	GO:0003674,GO:0003824,GO:0004108,GO:0005575,GO:0005759,GO:0005975,GO:0006082,GO:0006099,GO:0006101,GO:0008150,GO:0008152,GO:0009987,GO:0016740,GO:0016746,GO:0019752,GO:0031974,GO:0036440,GO:0043233,GO:0043436,GO:0044237,GO:0044238,GO:0044281,GO:0044422,GO:0044424,GO:0044429,GO:0044444,GO:0044446,GO:0044464,GO:0044699,GO:0044710,GO:0044763,GO:0046912,GO:0070013,GO:0071704,GO:0072350	WP_014203391_1; COG0372:Citrate	XM_027367291.1; PREDICTED: Penaeus vannamei probable citrate synthase 1, mitochondrial (LOC113815228), transcript variant X1, mRNA	PF00285.24:Citrate_synt;	up	11.957	-	0	-	0.0486746	-	-1.38045
rna-XM_027355200.1	rna-XM_027355200	C1	PRPF3	U4/U6 small nuclear ribonucleoprotein Prp3-like [Penaeus vannamei]	PRPF3_MOUSE:U4/U6 small nuclear ribonucleoprotein Prp3	K12843 "PRPF3, PRP3; U4/U6 small nuclear ribonucleoprotein PRP3" -- ko03040; Spliceosome; Transcription; Genetic Information Processing|ko03041; Spliceosome; Transcription; Genetic Information Processing|	GO:0000244,GO:0000375,GO:0000377,GO:0000387,GO:0000398,GO:0003674,GO:0005488,GO:0005515,GO:0005575,GO:0005634,GO:0005654,GO:0005681,GO:0005684,GO:0005829,GO:0006139,GO:0006396,GO:0006397,GO:0006725,GO:0006807,GO:0008150,GO:0008152,GO:0008380,GO:0009987,GO:0015030,GO:0016043,GO:0016070,GO:0016071,GO:0016604,GO:0016607,GO:0022607,GO:0022618,GO:0030529,GO:0030532,GO:0032991,GO:0034622,GO:0034641,GO:…	NA	XM_027355200.1; PREDICTED: Penaeus vannamei U4/U6 small nuclear ribonucleoprotein Prp3-like (LOC113804347), mRNA	PF06544.15:DUF1115;PF06886.14:TPX2;PF07052.14:Hep_59;PF08572.13:PRP3;PF14425.9:Imm3;PF19779.2:DUF6264;	up	2.76865	up	3.0705	-	0.205572	-	-0.851654
rna-XM_027360570.1	rna-XM_027360570	C1	NA	cation-dependent mannose-6-phosphate receptor-like [Penaeus vannamei]	NA	K10089 M6PR; cation-dependent mannose-6-phosphate receptor -- ko04145; Phagosome; Transport and catabolism; Cellular Processes|ko04142; Lysosome; Transport and catabolism; Cellular Processes|ko05132; Salmonella infection; Transport and catabolism; Cellular Processes|ko04147; Exosome; Transport and catabolism; Cellular Processes|ko04091; Lectins; Transport and catabolism; Cellular Processes|	NA	NA	XM_027360570.1; PREDICTED: Penaeus vannamei cation-dependent mannose-6-phosphate receptor-like (LOC113809081), mRNA	PF00878.21:CIMR;PF02157.18:Man-6-P_recep;PF09451.13:ATG27;PF12911.10:OppC_N;PF15840.8:ARL17;	up	4.33538	-	1.9806	-	-0.0943485	-	-0.156972
rna-XM_027370238.1	rna-XM_027370238	C1	MAX	protein max-like isoform X3 [Penaeus vannamei]	MAX_RAT:Protein max	K04453 MAX; Max protein -- ko04010; MAPK signaling pathway; Signal transduction; Environmental Information Processing|ko05200; Pathways in cancer; Signal transduction; Environmental Information Processing|ko05202; Transcriptional misregulation in cancer; Signal transduction; Environmental Information Processing|ko05222; Small cell lung cancer; Signal transduction; Environmental Information Proces…	GO:0000122,GO:0000785,GO:0000975,GO:0000976,GO:0000977,GO:0000978,GO:0000981,GO:0000987,GO:0001012,GO:0001067,GO:0001071,GO:0001159,GO:0001227,GO:0003674,GO:0003676,GO:0003677,GO:0003690,GO:0003700,GO:0005488,GO:0005515,GO:0005575,GO:0005634,GO:0005667,GO:0005737,GO:0006355,GO:0006357,GO:0006915,GO:0006950,GO:0007154,GO:0008150,GO:0008219,GO:0009267,GO:0009605,GO:0009611,GO:0009719,GO:0009725,GO:…	NA	XM_027370238.1; PREDICTED: Penaeus vannamei protein max-like (LOC113818098), transcript variant X3, mRNA	PF00010.29:HLH;PF02183.21:HALZ;PF04102.15:SlyX;PF04977.18:DivIC;PF06005.15:ZapB;PF07716.18:bZIP_2;PF09744.12:Jnk-SapK_ap_N;PF16034.8:JAKMIP_CC3;	up	9.38825	up	10.667	up	9.33522	-	9.19068
rna-XM_027364095.1	rna-XM_027364095	C1	HTAI2	hypothetical protein C7M84_010291 [Penaeus vannamei]	HTAI2_MOUSE:Oxidoreductase HTATIP2	NA	GO:0000166,GO:0001525,GO:0003674,GO:0003824,GO:0004672,GO:0004674,GO:0005488,GO:0005575,GO:0005635,GO:0005737,GO:0005829,GO:0006355,GO:0006357,GO:0006464,GO:0006468,GO:0006793,GO:0006796,GO:0006807,GO:0006810,GO:0006913,GO:0006915,GO:0008150,GO:0008152,GO:0008219,GO:0009889,GO:0009891,GO:0009893,GO:0009987,GO:0010468,GO:0010556,GO:0010557,GO:0010604,GO:0010628,GO:0010941,GO:0010942,GO:0012501,GO:…	WP_101896107_1; COG0702:Uncharacterized	XM_027364095.1; PREDICTED: Penaeus vannamei oxidoreductase HTATIP2-like (LOC113812239), mRNA	NA	up	3.8398	up	3.99409	up	3.14342	-	2.85966
rna-XM_027366112.1	rna-XM_027366112	C1	NA	uncharacterized protein LOC113814035 isoform X2 [Penaeus vannamei]	NA	NA	NA	NA	XM_027366112.1; PREDICTED: Penaeus vannamei uncharacterized LOC113814035 (LOC113814035), transcript variant X5, mRNA	PF01025.22:GrpE;PF01029.21:NusB;PF01080.20:Presenilin;PF01496.22:V_ATPase_I;PF01813.20:ATP-synt_D;PF03961.16:FapA;PF04546.16:Sigma70_ner;PF04632.15:FUSC;PF05262.14:Borrelia_P83;PF05266.17:DUF724;PF05483.15:SCP-1;PF05667.14:CCDC22;PF05837.15:CENP-H;PF06009.15:Laminin_II;PF06103.14:DUF948;PF06156.16:YabA;PF06160.15:EzrA;PF07200.16:Mod_r;PF07851.16:TMPIT;PF08374.14:Protocadherin;PF10174.12:Cast;PF11…	up	7.93736	up	8.14786	-	0.490281	-	-0.635739
rna-XM_027372075.1	rna-XM_027372075	C1	TYSD1	peroxisomal leader peptide-processing protease-like [Penaeus vannamei]	TYSD1_MOUSE:Peroxisomal leader peptide-processing protease	K23012 TYSND1; peroxisomal leader peptide-processing protease -- ko01002; Peptidases and inhibitors; Protein families: metabolism; Brite Hierarchies|	GO:0002020,GO:0003674,GO:0003824,GO:0004175,GO:0004252,GO:0005488,GO:0005515,GO:0005575,GO:0005777,GO:0005782,GO:0006508,GO:0006807,GO:0008150,GO:0008152,GO:0008233,GO:0008236,GO:0009894,GO:0010565,GO:0016485,GO:0016787,GO:0017171,GO:0019216,GO:0019217,GO:0019222,GO:0019538,GO:0019899,GO:0031323,GO:0031329,GO:0031907,GO:0031974,GO:0031998,GO:0042579,GO:0042802,GO:0043170,GO:0043226,GO:0043227,GO:…	NA	XM_027372075.1; PREDICTED: Penaeus vannamei peroxisomal leader peptide-processing protease-like (LOC113819859), mRNA	PF13360.9:PQQ_2;PF13365.9:Trypsin_2;	up	2.22456	up	2.90196	-	0.609278	-	0.361395
MSTRG.3425.5	MSTRG.3425	C1	NA	trithorax group protein osa-like isoform X5 [Penaeus monodon]	NA	NA	NA	NA	XM_027380491.1; PREDICTED: Penaeus vannamei trithorax group protein osa-like (LOC113827607), mRNA	NA	up	6.81077	-	7.15799	-	-0.826101	-	-0.0230793
MSTRG.32349.2	MSTRG.32349	C1	NA	coronin-6-like isoform X2 [Penaeus vannamei]	NA	NA	NA	NA	XR_003476166.1; PREDICTED: Penaeus vannamei uncharacterized LOC113810834 (LOC113810834), ncRNA	NA	up	8.27526	-	5.68486	-	-0.377774	-	2.19552
MSTRG.14591.2	MSTRG.14591	C1	AP2M1	AP-2 complex subunit mu [Penaeus vannamei]	AP2M1_CHICK:AP-2 complex subunit mu	K11826 AP2M1; AP-2 complex subunit mu-1 -- ko04144; Endocytosis; Transport and catabolism; Cellular Processes|ko04961; Endocrine and other factor-regulated calcium reabsorption; Transport and catabolism; Cellular Processes|ko04721; Synaptic vesicle cycle; Transport and catabolism; Cellular Processes|ko05016; Huntington disease; Transport and catabolism; Cellular Processes|ko04131; Membrane traffi…	GO:0003674,GO:0005488,GO:0005515,GO:0005575,GO:0006810,GO:0006886,GO:0006897,GO:0006898,GO:0008104,GO:0008150,GO:0008289,GO:0015031,GO:0015833,GO:0016192,GO:0030119,GO:0030122,GO:0030131,GO:0030276,GO:0030674,GO:0031410,GO:0031982,GO:0032991,GO:0033036,GO:0035615,GO:0042886,GO:0043226,GO:0043227,GO:0043229,GO:0043234,GO:0044422,GO:0044424,GO:0044425,GO:0044433,GO:0044444,GO:0044446,GO:0044459,GO:…	NA	XM_027375213.1; PREDICTED: Penaeus vannamei AP-2 complex subunit mu (LOC113822664), transcript variant X2, mRNA	PF00928.24:Adap_comp_sub;PF01217.23:Clat_adaptor_s;PF10291.12:muHD;	up	8.59369	-	5.94957	-	-1.34315	-	-0.962338
MSTRG.21081.2	MSTRG.21081	C1	NA	gastrula zinc finger protein XlCGF49.1-like [Penaeus monodon]	NA	NA	NA	NA	XM_037947512.1; PREDICTED: Penaeus monodon gastrula zinc finger protein XlCGF49.1-like (LOC119597854), mRNA	PF00096.29:zf-C2H2;PF01428.19:zf-AN1;PF01722.21:BolA;PF02318.19:FYVE_2;PF03226.17:Yippee-Mis18;PF05290.14:Baculo_IE-1;PF08042.14:PqqA;PF09237.14:GAGA;PF09723.13:Zn-ribbon_8;PF10013.12:DUF2256;PF11494.11:Ta0938;PF12171.11:zf-C2H2_jaz;PF12874.10:zf-met;PF13465.9:zf-H2C2_2;PF13894.9:zf-C2H2_4;PF13909.9:zf-H2C2_5;PF13912.9:zf-C2H2_6;PF13913.9:zf-C2HC_2;PF14445.9:Prok-RING_2;PF15631.9:Imm-NTF2-2;PF157…	up	3.7788	-	4.62217	-	1.895	-	2.0526
PB.1332.1	PB.1332	C1	MTPN	myotrophin-like [Penaeus monodon]	MTPN_DICDI:Myotrophin homolog	NA	GO:0003674,GO:0005488,GO:0005515,GO:0005575,GO:0005634,GO:0005737,GO:0006996,GO:0007010,GO:0008064,GO:0008150,GO:0008361,GO:0009987,GO:0010638,GO:0010639,GO:0016043,GO:0030029,GO:0030036,GO:0030832,GO:0030833,GO:0030834,GO:0030835,GO:0030836,GO:0030837,GO:0030838,GO:0031333,GO:0031334,GO:0032271,GO:0032272,GO:0032273,GO:0032535,GO:0032956,GO:0032970,GO:0033043,GO:0043226,GO:0043227,GO:0043229,GO:…	NA	XM_027355709.1; PREDICTED: Penaeus vannamei myotrophin-like (LOC113804802), mRNA	PF00023.33:Ank;PF12796.10:Ank_2;PF13606.9:Ank_3;PF13637.9:Ank_4;PF13857.9:Ank_5;	up	8.47868	up	9.2761	-	5.24204	-	4.15896
MSTRG.32296.1	MSTRG.32296	C1	SCNM1	putative sodium channel modifier 1-like [Penaeus vannamei]	SCNM1_DANRE:Sodium channel modifier 1	NA	GO:0000375,GO:0000377,GO:0000380,GO:0000398,GO:0003674,GO:0005488,GO:0005575,GO:0005634,GO:0006139,GO:0006396,GO:0006397,GO:0006725,GO:0006807,GO:0008150,GO:0008152,GO:0008380,GO:0009987,GO:0016070,GO:0016071,GO:0016604,GO:0016607,GO:0034641,GO:0043167,GO:0043169,GO:0043170,GO:0043226,GO:0043227,GO:0043229,GO:0043231,GO:0044237,GO:0044238,GO:0044260,GO:0044422,GO:0044424,GO:0044428,GO:0044446,GO:…	NA	XM_027352812.1; PREDICTED: Penaeus vannamei sodium channel modifier 1-like (LOC113802269), mRNA	NA	up	5.08579	-	5.24185	-	-2.98491	-	-0.961795
PB.4555.4	PB.4555	C1	C1TC	C-1-tetrahydrofolate synthase, cytoplasmic-like isoform X1 [Penaeus vannamei]	C1TC_HUMAN:C-1-tetrahydrofolate synthase, cytoplasmic	K01938 fhs; formate--tetrahydrofolate ligase -- ko00670; One carbon pool by folate; Metabolism of cofactors and vitamins; Metabolism|ko04147; Exosome; Metabolism of cofactors and vitamins; Metabolism|ko00720; Carbon fixation pathways in prokaryotes; Metabolism of cofactors and vitamins; Metabolism|ko00670; One carbon pool by folate; Metabolism of cofactors and vitamins; Metabolism|	GO:0000096,GO:0000097,GO:0000105,GO:0000166,GO:0001776,GO:0001780,GO:0001843,GO:0002262,GO:0002376,GO:0003674,GO:0003824,GO:0004329,GO:0004477,GO:0004486,GO:0004487,GO:0004488,GO:0005488,GO:0005524,GO:0005575,GO:0005739,GO:0005829,GO:0006082,GO:0006139,GO:0006163,GO:0006164,GO:0006520,GO:0006534,GO:0006547,GO:0006555,GO:0006575,GO:0006725,GO:0006730,GO:0006732,GO:0006753,GO:0006760,GO:0006790,GO:…	WP_014433696_1; COG2759:Formyltetrahydrofolate	XM_027372218.1; PREDICTED: Penaeus vannamei C-1-tetrahydrofolate synthase, cytoplasmic-like (LOC113819971), transcript variant X3, mRNA	PF00763.26:THF_DHG_CYH;PF01268.22:FTHFS;PF01656.26:CbiA;PF02882.22:THF_DHG_CYH_C;	up	2.21549	-	1.22067	-	-1.35959	-	-0.292079
rna-XM_027369682.1	rna-XM_027369682	C1	AMPN	aminopeptidase N-like [Penaeus vannamei]	AMPN_HUMAN:Aminopeptidase N	K11141 "ENPEP, CD249; glutamyl aminopeptidase " -- ko00480; Glutathione metabolism; Metabolism of other amino acids; Metabolism|ko04640; Hematopoietic cell lineage; Metabolism of other amino acids; Metabolism|ko04614; Renin-angiotensin system; Metabolism of other amino acids; Metabolism|ko01002; Peptidases and inhibitors; Metabolism of other amino acids; Metabolism|ko04131; Membrane trafficking; …	GO:0001525,GO:0001618,GO:0003674,GO:0003824,GO:0004177,GO:0004871,GO:0004872,GO:0005488,GO:0005575,GO:0005615,GO:0005737,GO:0005765,GO:0005774,GO:0005793,GO:0005886,GO:0006508,GO:0006518,GO:0006807,GO:0007165,GO:0008150,GO:0008152,GO:0008217,GO:0008233,GO:0008235,GO:0008237,GO:0008238,GO:0008270,GO:0009056,GO:0009897,GO:0009987,GO:0012506,GO:0016020,GO:0016787,GO:0019538,GO:0030154,GO:0030659,GO:…	ABX12853_1; COG0308:Aminopeptidase	XM_027369682.1; PREDICTED: Penaeus vannamei aminopeptidase N-like (LOC113817626), mRNA	PF01433.23:Peptidase_M1;PF11838.11:ERAP1_C;PF13797.9:Post_transc_reg;PF17900.4:Peptidase_M1_N;	up	2.35464	-	1.58127	-	0.621453	-	0.165388
PB.2211.1	PB.2211	C1	NA	integral membrane protein 2B-like isoform X1 [Penaeus vannamei]	NA	NA	NA	NA	XM_027376763.1; PREDICTED: Penaeus vannamei integral membrane protein 2B-like (LOC113824023), transcript variant X1, mRNA	PF04089.17:BRICHOS;PF06390.15:NESP55;	up	4.13213	-	3.66701	-	1.20703	-	0.945206
PB.1652.2	PB.1652	C1	NA	zinc finger protein 808-like [Penaeus monodon]	NA	K09191 GTF3A; general transcription factor IIIA -- ko05168; Herpes simplex virus 1 infection; Infectious disease: viral; Human Diseases|ko03000; Transcription factors; Infectious disease: viral; Human Diseases|ko03000; Transcription factors; Infectious disease: viral; Human Diseases|ko03021; Transcription machinery; Infectious disease: viral; Human Diseases|	NA	NA	XM_037921655.1; PREDICTED: Penaeus monodon zinc finger protein 808-like (LOC119574434), transcript variant X1, mRNA	PF00096.29:zf-C2H2;PF05191.17:ADK_lid;PF11672.11:DUF3268;PF12171.11:zf-C2H2_jaz;PF12874.10:zf-met;PF13465.9:zf-H2C2_2;PF13894.9:zf-C2H2_4;PF13909.9:zf-H2C2_5;PF13912.9:zf-C2H2_6;PF16622.8:zf-C2H2_11;PF17032.8:zinc_ribbon_15;PF18439.4:zf_UBZ;	up	8.87552	up	9.23113	-	1.17705	-	-0.581238
PB.1827.13	PB.1827	C1	FA13A	uncharacterized protein LOC122246066 isoform X1 [Penaeus japonicus]	FA13A_BOVIN:Protein FAM13A	NA	GO:0007165,GO:0008150,GO:0009987,GO:0050789,GO:0050794,GO:0065007	NA	XM_037940702.1; PREDICTED: Penaeus monodon uncharacterized LOC119591947 (LOC119591947), mRNA	PF00620.30:RhoGAP;PF10112.12:Halogen_Hydrol;	up	4.89497	-	4.74684	-	0.873129	-	2.03219
PB.1774.5	PB.1774	C1	GBB1	guanine nucleotide-binding protein G(I)/G(S)/G(T) subunit beta-1 isoform X2 [Penaeus japonicus]	GBB1_HOMAM:Guanine nucleotide-binding protein G(I)/G(S)/G(T) subunit beta-1	K04536 GNB1; guanine nucleotide-binding protein G(I)/G(S)/G(T) subunit beta-1 -- ko04011; MAPK signaling pathway - yeast; Signal transduction; Environmental Information Processing|ko04014; Ras signaling pathway; Signal transduction; Environmental Information Processing|ko04371; Apelin signaling pathway; Signal transduction; Environmental Information Processing|ko04151; PI3K-Akt signaling pathway;…	GO:0003674,GO:0005488,GO:0005515,GO:0007165,GO:0008150,GO:0009987,GO:0050789,GO:0050794,GO:0065007	NA	XM_047622285.1; PREDICTED: Penaeus chinensis guanine nucleotide-binding protein G(I)/G(S)/G(T) subunit beta-1 (LOC125031478), transcript variant X3, mRNA	PF00400.35:WD40;PF08662.14:eIF2A;PF12894.10:ANAPC4_WD40;PF16529.8:Ge1_WD40;PF17005.8:WD40_like;PF20426.1:NBCH_WD40;	up	4.80545	up	4.38742	-	1.06513	-	1.28708
rna-XM_027368393.1	rna-XM_027368393	C1	TF3C5	general transcription factor 3C polypeptide 5-like [Penaeus vannamei]	TF3C5_HUMAN:General transcription factor 3C polypeptide 5	K15202 "GTF3C5, TFC1; general transcription factor 3C polypeptide 5 (transcription factor C subunit 1)" -- ko03021; Transcription machinery; Protein families: genetic information processing; Brite Hierarchies|	GO:0000127,GO:0000988,GO:0000990,GO:0000995,GO:0003674,GO:0003676,GO:0003677,GO:0005488,GO:0005575,GO:0005654,GO:0005667,GO:0006139,GO:0006351,GO:0006352,GO:0006383,GO:0006384,GO:0006399,GO:0006725,GO:0006807,GO:0008150,GO:0008152,GO:0009058,GO:0009059,GO:0009303,GO:0009304,GO:0009987,GO:0016070,GO:0016072,GO:0018130,GO:0019438,GO:0030154,GO:0032502,GO:0032774,GO:0032991,GO:0034641,GO:0034645,GO:…	NA	XM_027368393.1; PREDICTED: Penaeus vannamei general transcription factor 3C polypeptide 5-like (LOC113816343), mRNA	PF09734.12:Tau95;PF17682.4:Tau95_N;	up	7.10614	-	6.48272	-	1.44946	-	1.29482
MSTRG.7165.4	MSTRG.7165	C1	NA	uncharacterized protein LOC113800294 isoform X2 [Penaeus vannamei]	NA	NA	NA	NA	XM_027351044.1; PREDICTED: Penaeus vannamei uncharacterized LOC113800294 (LOC113800294), transcript variant X3, mRNA	PF14474.9:RTC4;	down	-7.66836	down	-7.80604	down	-8.17372	down	-8.30591
PB.344.4	PB.344	C1	SRRT	serrate RNA effector molecule homolog isoform X5 [Penaeus japonicus]	SRRT_ANOGA:Serrate RNA effector molecule homolog	NA	GO:0003674,GO:0003676,GO:0003677,GO:0003723,GO:0005488,GO:0005515,GO:0005575,GO:0005654,GO:0005737,GO:0006139,GO:0006355,GO:0006396,GO:0006397,GO:0006725,GO:0006807,GO:0008150,GO:0008152,GO:0009889,GO:0009987,GO:0010468,GO:0010556,GO:0010720,GO:0016070,GO:0016071,GO:0016604,GO:0019219,GO:0019222,GO:0019827,GO:0030674,GO:0031053,GO:0031323,GO:0031326,GO:0032501,GO:0032502,GO:0032991,GO:0034470,GO:…	NA	XM_027381946.1; PREDICTED: Penaeus vannamei serrate RNA effector molecule homolog (LOC113828887), transcript variant X2, mRNA	PF00076.25:RRM_1;PF00096.29:zf-C2H2;PF04959.16:ARS2;PF12066.11:SERRATE_Ars2_N;PF12756.10:zf-C2H2_2;PF13465.9:zf-H2C2_2;PF13894.9:zf-C2H2_4;PF17654.4:Trnau1ap;PF18868.4:zf-C2H2_3rep;PF19088.3:TUTase;	up	3.14415	-	-0.252327	-	-0.599877	-	-1.4364
MSTRG.30650.4	MSTRG.30650	C1	NA	putative zinc transporter ZIP1-like, partial [Penaeus vannamei]	NA	NA	NA	NA	XM_047646702.1; PREDICTED: Penaeus chinensis zinc transporter ZIP1-like (LOC125048152), mRNA	NA	up	5.04421	-	1.77577	-	0.466972	-	1.37129
UPB.6.4	UPB.6	C1	ANKHM	ankyrin repeat domain-containing protein 17-like [Penaeus monodon]	ANKHM_DROME:Ankyrin repeat and KH domain-containing protein mask	K16726 "ANKRD17, MASK; ankyrin repeat domain-containing protein 17" -- ko03036; Chromosome and associated proteins; Protein families: genetic information processing; Brite Hierarchies|	GO:0001751,GO:0001754,GO:0003006,GO:0003674,GO:0003676,GO:0003723,GO:0005488,GO:0005515,GO:0005575,GO:0005634,GO:0005667,GO:0005737,GO:0005829,GO:0006355,GO:0006357,GO:0006928,GO:0006996,GO:0007005,GO:0007010,GO:0007165,GO:0007166,GO:0007167,GO:0007169,GO:0008150,GO:0009889,GO:0009891,GO:0009892,GO:0009893,GO:0009894,GO:0009895,GO:0009966,GO:0009967,GO:0009987,GO:0010453,GO:0010455,GO:0010468,GO:…	WP_053013790_1; COG0666:Ankyrin	XM_047622584.1; PREDICTED: Penaeus chinensis ankyrin repeat domain-containing protein 17-like (LOC125031687), transcript variant X2, mRNA	PF00023.33:Ank;PF12796.10:Ank_2;PF13606.9:Ank_3;PF13637.9:Ank_4;PF13857.9:Ank_5;PF19675.2:ORC3_ins;	up	8.80959	up	8.56577	-	2.85925	-	5.08146
MSTRG.7720.1	MSTRG.7720	C1	NA	uncharacterized protein LOC113826907 [Penaeus vannamei]	NA	NA	NA	NA	XM_027379810.1; PREDICTED: Penaeus vannamei uncharacterized LOC113826907 (LOC113826907), mRNA	PF06585.14:JHBP;	up	3.13714	-	1.66702	-	0.398461	-	1.16452
MSTRG.6326.1	MSTRG.6326	C1	POL3	hypothetical protein BSL78_06753 [Apostichopus japonicus]	POL3_DROME:Retrovirus-related Pol polyprotein from transposon 17.6	NA	GO:0003674,GO:0003676,GO:0003824,GO:0003887,GO:0003964,GO:0004175,GO:0004190,GO:0004518,GO:0004519,GO:0005488,GO:0005575,GO:0006139,GO:0006259,GO:0006508,GO:0006725,GO:0006807,GO:0008150,GO:0008152,GO:0008233,GO:0009987,GO:0015074,GO:0016740,GO:0016772,GO:0016779,GO:0016787,GO:0016788,GO:0019538,GO:0032991,GO:0034061,GO:0034641,GO:0042575,GO:0043170,GO:0044237,GO:0044238,GO:0044260,GO:0044424,GO:…	NA	XM_027374874.1; PREDICTED: Penaeus vannamei uncharacterized LOC113822341 (LOC113822341), mRNA	PF00078.30:RVT_1;PF17917.4:RT_RNaseH;PF17919.4:RT_RNaseH_2;	up	9.29311	-	-0.113548	-	-1.28609	-	-1.3601
MSTRG.7101.7	MSTRG.7101	C1	PACN2	protein kinase C and casein kinase substrate in neurons protein 1-like isoform X5 [Penaeus monodon]	PACN2_CHICK:Protein kinase C and casein kinase substrate in neurons protein 2	K20123 PACSIN; protein kinase C and casein kinase substrate in neurons protein -- ko04131; Membrane trafficking; Protein families: genetic information processing; Brite Hierarchies|	GO:0001765,GO:0003674,GO:0005488,GO:0005515,GO:0005543,GO:0005575,GO:0005737,GO:0005768,GO:0005769,GO:0005829,GO:0005856,GO:0005886,GO:0005901,GO:0005912,GO:0005924,GO:0005925,GO:0006810,GO:0006897,GO:0006996,GO:0007009,GO:0007010,GO:0008092,GO:0008150,GO:0008289,GO:0009987,GO:0010008,GO:0016020,GO:0016043,GO:0016192,GO:0022607,GO:0030029,GO:0030036,GO:0030054,GO:0030055,GO:0030100,GO:0031090,GO:…	NA	XM_027360528.1; PREDICTED: Penaeus vannamei protein kinase C and casein kinase substrate in neurons protein 1-like (LOC113809038), mRNA	PF00012.23:HSP70;PF00018.31:SH3_1;PF00611.26:FCH;PF02761.17:Cbl_N2;PF05335.16:DUF745;PF07653.20:SH3_2;PF09727.12:CortBP2;PF14604.9:SH3_9;PF20600.1:ExoX-like_C;	up	7.90213	up	9.64964	-	-2.51812	-	-2.24115
rna-XM_027355984.1	rna-XM_027355984	C1	NA	sel-1-like protein 2 [Penaeus vannamei]	NA	NA	NA	NA	XM_027355984.1; PREDICTED: Penaeus vannamei protein sel-1 homolog 2-like (LOC113805076), mRNA	PF08238.15:Sel1;PF13174.9:TPR_6;PF13176.9:TPR_7;PF13424.9:TPR_12;PF13432.9:TPR_16;	up	7.48857	-	7.22515	-	-0.579408	-	0.782553
PB.1457.2	PB.1457	C1	ZW10	LOW QUALITY PROTEIN: centromere/kinetochore protein zw10 homolog [Penaeus vannamei]	ZW10_RAT:Centromere/kinetochore protein zw10 homolog	K11578 "ZW10, DSL1; protein transport protein DSL1/ZW10" -- ko04131; Membrane trafficking; Protein families: genetic information processing; Brite Hierarchies|ko03036; Chromosome and associated proteins; Protein families: genetic information processing; Brite Hierarchies|	GO:0000070,GO:0000075,GO:0000132,GO:0000226,GO:0000278,GO:0000775,GO:0000776,GO:0000819,GO:0000922,GO:0005575,GO:0005634,GO:0005783,GO:0005789,GO:0005811,GO:0005828,GO:0005829,GO:0005874,GO:0005876,GO:0006810,GO:0006888,GO:0006996,GO:0007010,GO:0007017,GO:0007030,GO:0007049,GO:0007059,GO:0007080,GO:0007088,GO:0007093,GO:0007094,GO:0007096,GO:0007346,GO:0008104,GO:0008150,GO:0009987,GO:0010564,GO:…	NA	XM_027362726.1; PREDICTED: Penaeus vannamei centromere/kinetochore protein zw10 homolog (LOC113811014), mRNA	PF06248.16:Zw10;PF06470.16:SMC_hinge;	up	8.37762	up	9.66823	-	1.89627	-	1.72646
MSTRG.1280.6	MSTRG.1280	C1	SMOC1	SPARC-related modular calcium-binding protein 1-like [Penaeus vannamei]	SMOC1_MOUSE:SPARC-related modular calcium-binding protein 1	K24354 SMOC; SPARC-related modular calcium-binding protein -- ko00536; Glycosaminoglycan binding proteins; Protein families: signaling and cellular processes; Brite Hierarchies|	GO:0001654,GO:0003674,GO:0005488,GO:0005509,GO:0005539,GO:0005575,GO:0005604,GO:0005615,GO:0007423,GO:0008150,GO:0008201,GO:0009987,GO:0010810,GO:0010811,GO:0016043,GO:0030154,GO:0030155,GO:0030198,GO:0030278,GO:0032502,GO:0043062,GO:0043167,GO:0043168,GO:0043169,GO:0044420,GO:0044421,GO:0044699,GO:0044763,GO:0044767,GO:0045595,GO:0045667,GO:0045785,GO:0046872,GO:0048513,GO:0048518,GO:0048736,GO:…	NA	XM_027360102.1; PREDICTED: Penaeus vannamei SPARC-related modular calcium-binding protein 1-like (LOC113808638), mRNA	PF00036.35:EF-hand_1;PF00086.21:Thyroglobulin_1;PF10591.12:SPARC_Ca_bdg;PF13405.9:EF-hand_6;PF13499.9:EF-hand_7;	up	4.21189	-	4.45525	-	1.7283	-	1.74379
MSTRG.13130.8	MSTRG.13130	C1	TIM14	mitochondrial import inner membrane translocase subunit TIM14-like [Penaeus vannamei]	TIM14_DROME:Mitochondrial import inner membrane translocase subunit TIM14	K09539 DNAJC19; DnaJ homolog subfamily C member 19 -- ko03110; Chaperones and folding catalysts; Protein families: genetic information processing; Brite Hierarchies|ko03029; Mitochondrial biogenesis; Protein families: genetic information processing; Brite Hierarchies|	GO:0001405,GO:0001671,GO:0003674,GO:0005575,GO:0005744,GO:0006810,GO:0006839,GO:0006886,GO:0008047,GO:0008104,GO:0008150,GO:0015031,GO:0015833,GO:0017038,GO:0030150,GO:0030234,GO:0032991,GO:0033036,GO:0033365,GO:0034613,GO:0042886,GO:0043234,GO:0044422,GO:0044424,GO:0044425,GO:0044429,GO:0044444,GO:0044446,GO:0044455,GO:0044464,GO:0044699,GO:0044743,GO:0044765,GO:0045184,GO:0046907,GO:0051179,GO:…	WP_084173825_1; COG0484:DnaJ-class	XM_047635336.1; PREDICTED: Penaeus chinensis mitochondrial import inner membrane translocase subunit TIM14-like (LOC125040665), mRNA	PF00226.34:DnaJ;PF03656.16:Pam16;	up	9.81839	up	9.89272	-	-1.40827	-	-4.15781
PB.3404.4	PB.3404	C1	ATNA	Na+/K+-ATPase alpha subunit, partial [Penaeus vannamei]	ATNA_DROME:Sodium/potassium-transporting ATPase subunit alpha	NA	GO:0000166,GO:0001894,GO:0003008,GO:0003674,GO:0003824,GO:0005215,GO:0005391,GO:0005488,GO:0005524,GO:0005575,GO:0005634,GO:0005737,GO:0005886,GO:0005890,GO:0005911,GO:0005918,GO:0006810,GO:0006811,GO:0006812,GO:0006813,GO:0006814,GO:0006818,GO:0006873,GO:0006875,GO:0006883,GO:0007043,GO:0007154,GO:0007267,GO:0007268,GO:0007416,GO:0007528,GO:0007600,GO:0007605,GO:0007610,GO:0007626,GO:0007630,GO:…	WP_020932210_1; COG0474:Magnesium-transporting	XM_027367938.1; PREDICTED: Penaeus vannamei sodium/potassium-transporting ATPase subunit alpha-like (LOC113815924), transcript variant X2, mRNA	PF00689.24:Cation_ATPase_C;PF00702.29:Hydrolase;PF08282.15:Hydrolase_3;PF12710.10:HAD;PF13246.9:Cation_ATPase;	down	-11.5151	-	0.0101458	down	-14.5315	down	-14.6638
MSTRG.36409.4	MSTRG.36409	C1	ACHB	acetylcholine receptor subunit alpha-1-A-like [Penaeus vannamei]	ACHB_CHICK:Acetylcholine receptor subunit beta	NA	GO:0003674,GO:0004871,GO:0004872,GO:0004888,GO:0005215,GO:0005216,GO:0005230,GO:0005231,GO:0005261,GO:0005575,GO:0005892,GO:0006810,GO:0006811,GO:0007165,GO:0008150,GO:0008324,GO:0009987,GO:0015075,GO:0015267,GO:0015276,GO:0015464,GO:0016020,GO:0022803,GO:0022824,GO:0022834,GO:0022835,GO:0022836,GO:0022838,GO:0022848,GO:0022857,GO:0022890,GO:0022891,GO:0022892,GO:0030594,GO:0032991,GO:0034702,GO:…	NA	XM_027380038.1; PREDICTED: Penaeus vannamei acetylcholine receptor subunit alpha-1-A-like (LOC113827140), mRNA	PF02931.26:Neur_chan_LBD;PF17870.4:Insulin_TMD;	up	10.492	-	9.6672	-	1.69208	-	0.996682
rna-XM_027377903.1	rna-XM_027377903	C1	RAB6	ras-related protein Rab6 isoform X1 [Penaeus vannamei]	RAB6_DROME:Ras-related protein Rab6	K07893 RAB6A; Ras-related protein Rab-6A -- ko04131; Membrane trafficking; Protein families: genetic information processing; Brite Hierarchies|ko04147; Exosome; Protein families: genetic information processing; Brite Hierarchies|ko04031; GTP-binding proteins; Protein families: genetic information processing; Brite Hierarchies|	GO:0000139,GO:0000166,GO:0000323,GO:0001745,GO:0001881,GO:0001882,GO:0001883,GO:0003006,GO:0003674,GO:0003779,GO:0003824,GO:0003924,GO:0005488,GO:0005515,GO:0005525,GO:0005575,GO:0005764,GO:0005773,GO:0005776,GO:0005794,GO:0005829,GO:0006403,GO:0006810,GO:0006886,GO:0006887,GO:0006890,GO:0006891,GO:0006928,GO:0006950,GO:0006952,GO:0007017,GO:0007165,GO:0007264,GO:0007265,GO:0007293,GO:0007316,GO:…	WP_015362419_1; COG1100:GTPase	XM_027377903.1; PREDICTED: Penaeus vannamei ras-related protein Rab6 (LOC113825121), transcript variant X1, mRNA	PF00009.30:GTP_EFTU;PF00025.24:Arf;PF00071.25:Ras;PF01926.26:MMR_HSR1;PF02421.21:FeoB_N;PF03193.19:RsgA_GTPase;PF04670.15:Gtr1_RagA;PF08477.16:Roc;PF09439.13:SRPRB;PF17920.4:TetR_C_16;PF20222.1:DUF6581;	up	2.98838	up	2.82854	-	2.09703	-	2.23922
MSTRG.19841.6	MSTRG.19841	C1	NA	LOW QUALITY PROTEIN: protein-associating with the carboxyl-terminal domain of ezrin-like [Penaeus monodon]	NA	K17542 SCYL3; SCY1-like protein 3 -- ko01001; Protein kinases; Protein families: metabolism; Brite Hierarchies|	NA	NA	XM_047623709.1; PREDICTED: Penaeus chinensis protein-associating with the carboxyl-terminal domain of ezrin-like (LOC125032531), transcript variant X2, mRNA	NA	up	3.19592	-	2.30378	-	0.369143	-	0.943728
PB.3379.1	PB.3379	C1	UCRI	LOW QUALITY PROTEIN: cytochrome b-c1 complex subunit Rieske, mitochondrial-like [Penaeus vannamei]	UCRI_MOUSE:Cytochrome b-c1 complex subunit Rieske, mitochondrial	K00411 "UQCRFS1, RIP1, petA; ubiquinol-cytochrome c reductase iron-sulfur subunit " -- ko00190; Oxidative phosphorylation; Energy metabolism; Metabolism|ko02020; Two-component system; Energy metabolism; Metabolism|ko04260; Cardiac muscle contraction; Energy metabolism; Metabolism|ko04714; Thermogenesis; Energy metabolism; Metabolism|ko05208; Chemical carcinogenesis - reactive oxygen species; Ener…	GO:0003674,GO:0003824,GO:0005215,GO:0005488,GO:0005575,GO:0005739,GO:0005743,GO:0005750,GO:0005751,GO:0006091,GO:0006122,GO:0008121,GO:0008150,GO:0008152,GO:0008324,GO:0009410,GO:0009719,GO:0009725,GO:0009987,GO:0010033,GO:0015075,GO:0015077,GO:0015078,GO:0015980,GO:0016020,GO:0016491,GO:0016679,GO:0016681,GO:0019866,GO:0022857,GO:0022890,GO:0022891,GO:0022892,GO:0022900,GO:0022904,GO:0031090,GO:…	WP_014747753_1; COG0723:Rieske	XM_027365744.1; PREDICTED: Penaeus vannamei cytochrome b-c1 complex subunit Rieske, mitochondrial-like (LOC113813706), mRNA	PF00355.29:Rieske;PF02921.17:UCR_TM;PF09165.13:Ubiq-Cytc-red_N;	up	2.07812	up	2.58745	-	-0.251768	-	-0.516419
MSTRG.12514.6	MSTRG.12514	C1	NA	NA	NA	NA	NA	NA	XR_003476112.1; PREDICTED: Penaeus vannamei uncharacterized LOC113810173 (LOC113810173), ncRNA	NA	up	7.00469	up	7.0838	-	-1.0468	-	-0.270413
MSTRG.17204.3	MSTRG.17204	C1	NA	NA	NA	NA	NA	NA	XR_003475756.1; PREDICTED: Penaeus vannamei serine/threonine-protein phosphatase 2A 56 kDa regulatory subunit epsilon isoform pseudogene (LOC113806098), misc_RNA	NA	up	8.86337	-	7.40763	-	-2.03226	-	2.23499
MSTRG.15717.3	MSTRG.15717	C1	NA	NA	NA	NA	NA	NA	XR_003477820.1; PREDICTED: Penaeus vannamei uncharacterized LOC113828468 (LOC113828468), ncRNA	NA	up	6.46924	up	5.8714	-	3.19474	-	3.0362
rna-XM_027379276.1	rna-XM_027379276	C1	MRM2	rRNA methyltransferase 2, mitochondrial-like [Penaeus vannamei]	MRM2_DROME:rRNA methyltransferase 2, mitochondrial	K02427 "rlmE, rrmJ, ftsJ; 23S rRNA (uridine2552-2'-O)-methyltransferase " -- ko03009; Ribosome biogenesis; Protein families: genetic information processing; Brite Hierarchies|	GO:0000027,GO:0001510,GO:0003674,GO:0003824,GO:0005575,GO:0005739,GO:0006139,GO:0006725,GO:0006807,GO:0008150,GO:0008152,GO:0008168,GO:0008171,GO:0008173,GO:0008649,GO:0008650,GO:0008757,GO:0009451,GO:0009987,GO:0016043,GO:0016070,GO:0016436,GO:0016740,GO:0016741,GO:0022607,GO:0022618,GO:0032259,GO:0034622,GO:0034641,GO:0043170,GO:0043226,GO:0043227,GO:0043229,GO:0043231,GO:0043412,GO:0043414,GO:…	WP_076706088_1; COG0293:23S	XM_027379276.1; PREDICTED: Penaeus vannamei rRNA methyltransferase 2, mitochondrial-like (LOC113826307), transcript variant X2, mRNA	PF01728.22:FtsJ;PF06460.15:CoV_Methyltr_2;	up	5.9848	-	2.98414	-	-3.61713	-	-4.44437
MSTRG.12906.3	MSTRG.12906	C1	AL1L1	cytosolic 10-formyltetrahydrofolate dehydrogenase-like [Penaeus vannamei]	AL1L1_XENLA:Cytosolic 10-formyltetrahydrofolate dehydrogenase	NA	GO:0003674,GO:0003824,GO:0005575,GO:0005829,GO:0006082,GO:0006139,GO:0006575,GO:0006725,GO:0006730,GO:0006732,GO:0006733,GO:0006739,GO:0006740,GO:0006753,GO:0006760,GO:0006793,GO:0006796,GO:0006807,GO:0008150,GO:0008152,GO:0009056,GO:0009058,GO:0009109,GO:0009117,GO:0009256,GO:0009258,GO:0009397,GO:0009987,GO:0016054,GO:0016155,GO:0016491,GO:0016620,GO:0016645,GO:0016646,GO:0016740,GO:0016741,GO:…	WP_013706637_1; COG0223:Methionyl-tRNA	XM_027369993.1; PREDICTED: Penaeus vannamei cytosolic 10-formyltetrahydrofolate dehydrogenase-like (LOC113817880), mRNA	PF00551.22:Formyl_trans_N;PF02911.21:Formyl_trans_C;	up	2.91164	-	1.06304	-	-1.62044	-	-0.0637247
rna-XM_027360651.1	rna-XM_027360651	C1	NA	uncharacterized protein LOC113809152 [Penaeus vannamei]	NA	NA	NA	NA	XM_027360651.1; PREDICTED: Penaeus vannamei uncharacterized LOC113809152 (LOC113809152), transcript variant X2, mRNA	PF18706.4:ISPD_C;	up	6.16397	-	5.68574	-	-1.14514	-	0.512112
PB.2012.4	PB.2012	C1	DC1L2	cytoplasmic dynein 1 light intermediate chain 2-like [Penaeus vannamei]	DC1L2_MOUSE:Cytoplasmic dynein 1 light intermediate chain 2	K10416 "DYNC1LI, DNCLI; dynein cytoplasmic 1 light intermediate chain" -- ko04145; Phagosome; Transport and catabolism; Cellular Processes|ko04962; Vasopressin-regulated water reabsorption; Transport and catabolism; Cellular Processes|ko05132; Salmonella infection; Transport and catabolism; Cellular Processes|ko04131; Membrane trafficking; Transport and catabolism; Cellular Processes|ko03036; Chr…	GO:0000166,GO:0000226,GO:0000323,GO:0000776,GO:0003674,GO:0005488,GO:0005515,GO:0005524,GO:0005575,GO:0005764,GO:0005768,GO:0005770,GO:0005773,GO:0005813,GO:0005815,GO:0005868,GO:0005874,GO:0005875,GO:0006928,GO:0006996,GO:0007010,GO:0007017,GO:0007018,GO:0008150,GO:0009719,GO:0009987,GO:0010033,GO:0016043,GO:0017076,GO:0030286,GO:0030554,GO:0031410,GO:0031982,GO:0032553,GO:0032555,GO:0032559,GO:…	NA	XM_027355327.1; PREDICTED: Penaeus vannamei cytoplasmic dynein 1 light intermediate chain 2-like (LOC113804451), mRNA	PF00005.30:ABC_tran;PF00009.30:GTP_EFTU;PF00025.24:Arf;PF00503.23:G-alpha;PF03193.19:RsgA_GTPase;PF05783.14:DLIC;PF08477.16:Roc;PF10662.12:PduV-EutP;PF13555.9:AAA_29;	up	9.32567	up	10.8903	-	6.12735	up	7.61228
MSTRG.8297.13	MSTRG.8297	C1	PISD	phosphatidylserine decarboxylase proenzyme, mitochondrial-like isoform X1 [Penaeus vannamei]	PISD_PONAB:Phosphatidylserine decarboxylase proenzyme, mitochondrial	K01613 "psd, PISD; phosphatidylserine decarboxylase " -- ko00564; Glycerophospholipid metabolism; Lipid metabolism; Metabolism|	GO:0003674,GO:0003824,GO:0004609,GO:0005575,GO:0005739,GO:0005743,GO:0005811,GO:0006508,GO:0006629,GO:0006644,GO:0006646,GO:0006650,GO:0006793,GO:0006796,GO:0006807,GO:0008150,GO:0008152,GO:0008610,GO:0008654,GO:0009056,GO:0009057,GO:0009058,GO:0009987,GO:0010821,GO:0016020,GO:0016485,GO:0016540,GO:0016829,GO:0016830,GO:0016831,GO:0019538,GO:0019637,GO:0019866,GO:0030163,GO:0031090,GO:0031966,GO:…	WP_012633585_1; COG0688:Phosphatidylserine	XM_027360407.1; PREDICTED: Penaeus vannamei phosphatidylserine decarboxylase proenzyme, mitochondrial-like (LOC113808891), transcript variant X2, mRNA	PF02666.18:PS_Dcarbxylase;PF08823.14:PG_binding_2;	up	9.45951	-	0	down	-9.99366	down	-10.122
PB.344.3	PB.344	C1	SRRT	serrate RNA effector molecule homolog isoform X1 [Penaeus vannamei]	SRRT_AEDAE:Serrate RNA effector molecule homolog	NA	GO:0003674,GO:0003676,GO:0005488,GO:0005575,GO:0005654,GO:0006139,GO:0006396,GO:0006397,GO:0006725,GO:0006807,GO:0008150,GO:0008152,GO:0009987,GO:0016070,GO:0016071,GO:0031053,GO:0034470,GO:0034641,GO:0034660,GO:0043170,GO:0044237,GO:0044238,GO:0044260,GO:0044422,GO:0044424,GO:0044428,GO:0044446,GO:0044464,GO:0046483,GO:0071704,GO:0090304,GO:0097159,GO:1901360,GO:1901363	NA	XM_027381945.1; PREDICTED: Penaeus vannamei serrate RNA effector molecule homolog (LOC113828887), transcript variant X1, mRNA	PF00076.25:RRM_1;PF00096.29:zf-C2H2;PF04959.16:ARS2;PF12066.11:SERRATE_Ars2_N;PF12756.10:zf-C2H2_2;PF13465.9:zf-H2C2_2;PF13894.9:zf-C2H2_4;PF19088.3:TUTase;	up	2.44961	-	0.320305	-	-1.56447	-	-0.772478
PB.2529.3	PB.2529	C1	TAF1	transcription initiation factor TFIID subunit 1-like isoform X3 [Penaeus vannamei]	TAF1_DROME:Transcription initiation factor TFIID subunit 1	K03125 TAF1; transcription initiation factor TFIID subunit 1 -- ko03022; Basal transcription factors; Transcription; Genetic Information Processing|ko01001; Protein kinases; Transcription; Genetic Information Processing|ko03021; Transcription machinery; Transcription; Genetic Information Processing|ko03036; Chromosome and associated proteins; Transcription; Genetic Information Processing|	GO:0000151,GO:0000152,GO:0000166,GO:0001085,GO:0001091,GO:0001098,GO:0001099,GO:0003674,GO:0003676,GO:0003677,GO:0003824,GO:0004402,GO:0004672,GO:0004674,GO:0004839,GO:0004842,GO:0005488,GO:0005515,GO:0005524,GO:0005575,GO:0005634,GO:0005654,GO:0005667,GO:0005669,GO:0005730,GO:0006139,GO:0006352,GO:0006367,GO:0006464,GO:0006468,GO:0006725,GO:0006793,GO:0006796,GO:0006807,GO:0007049,GO:0008080,GO:…	NA	XM_027365276.1; PREDICTED: Penaeus vannamei transcription initiation factor TFIID subunit 1-like (LOC113813300), transcript variant X2, mRNA	PF09247.14:TBP-binding;PF12157.11:DUF3591;	up	2.20192	-	1.32627	-	1.32785	-	1.39145
MSTRG.689.1	MSTRG.689	C1	UBP19	ubiquitin carboxyl-terminal hydrolase 19-like [Penaeus vannamei]	UBP19_RAT:Ubiquitin carboxyl-terminal hydrolase 19	K11847 USP19; ubiquitin carboxyl-terminal hydrolase 19 -- ko01002; Peptidases and inhibitors; Protein families: metabolism; Brite Hierarchies|ko04121; Ubiquitin system; Protein families: metabolism; Brite Hierarchies|	GO:0003674,GO:0003824,GO:0004843,GO:0005488,GO:0005515,GO:0005575,GO:0005789,GO:0005829,GO:0006464,GO:0006508,GO:0006511,GO:0006807,GO:0006950,GO:0008150,GO:0008152,GO:0008233,GO:0008234,GO:0009056,GO:0009057,GO:0009892,GO:0009894,GO:0009895,GO:0009987,GO:0010033,GO:0010243,GO:0010498,GO:0010564,GO:0010605,GO:0016020,GO:0016202,GO:0016579,GO:0016787,GO:0019222,GO:0019538,GO:0019783,GO:0019899,GO:…	NA	XM_027352199.1; PREDICTED: Penaeus vannamei ubiquitin carboxyl-terminal hydrolase 19-like (LOC113801639), mRNA	PF00443.32:UCH;PF01753.21:zf-MYND;PF04969.19:CS;PF13423.9:UCH_1;PF14533.9:USP7_C2;PF15499.9:Peptidase_C98;	up	8.24796	-	7.04708	-	0.320365	-	-1.84269
PB.4330.1	PB.4330	C1	NA	rho guanine nucleotide exchange factor 18-like [Penaeus vannamei]	NA	NA	NA	NA	XM_027361198.1; PREDICTED: Penaeus vannamei rho guanine nucleotide exchange factor 18-like (LOC113809568), mRNA	PF03938.17:OmpH;PF13476.9:AAA_23;PF16034.8:JAKMIP_CC3;PF19704.2:DNAPKcs_CC5;	up	10.0634	up	9.44671	-	1.83272	-	2.46784
rna-XM_027363379.1	rna-XM_027363379	C1	MAOX	hypothetical protein C7M84_009761 [Penaeus vannamei]	MAOX_ANAPL:NADP-dependent malic enzyme	K00029 "E1.1.1.40, maeB; malate dehydrogenase (oxaloacetate-decarboxylating)(NADP+) " -- ko00620; Pyruvate metabolism; Carbohydrate metabolism; Metabolism|ko00710; Carbon fixation in photosynthetic organisms; Carbohydrate metabolism; Metabolism|ko03320; PPAR signaling pathway; Carbohydrate metabolism; Metabolism|	GO:0000166,GO:0003674,GO:0003824,GO:0004470,GO:0004471,GO:0004473,GO:0005488,GO:0005575,GO:0005737,GO:0008948,GO:0016491,GO:0016614,GO:0016615,GO:0016616,GO:0016829,GO:0016830,GO:0016831,GO:0036094,GO:0043167,GO:0043169,GO:0044424,GO:0044464,GO:0046872,GO:0048037,GO:0050662,GO:0051287,GO:0097159,GO:1901265,GO:1901363	WP_084207281_1; COG0281:Malic	XM_027363379.1; PREDICTED: Penaeus vannamei NADP-dependent malic enzyme-like (LOC113811598), transcript variant X5, mRNA	PF00390.22:malic;PF02187.20:GAS2;PF03949.18:Malic_M;PF06780.14:Erp_C;PF20464.1:MmeI_N;	up	4.1704	-	2.33649	-	1.34515	-	1.2479
MSTRG.4910.3	MSTRG.4910	C1	RT10	28S ribosomal protein S10, mitochondrial-like [Penaeus vannamei]	RT10_DROME:28S ribosomal protein S10, mitochondrial	K02946 "RP-S10, MRPS10, rpsJ; small subunit ribosomal protein S10" -- ko03010; Ribosome; Translation; Genetic Information Processing|ko03011; Ribosome; Translation; Genetic Information Processing|	GO:0000314,GO:0003674,GO:0003735,GO:0005198,GO:0005575,GO:0005739,GO:0005763,GO:0006412,GO:0006518,GO:0006807,GO:0008150,GO:0008152,GO:0009058,GO:0009059,GO:0009987,GO:0015935,GO:0019538,GO:0030529,GO:0032543,GO:0032991,GO:0034641,GO:0034645,GO:0043043,GO:0043170,GO:0043226,GO:0043227,GO:0043229,GO:0043231,GO:0043603,GO:0043604,GO:0044237,GO:0044238,GO:0044249,GO:0044260,GO:0044267,GO:0044271,GO:…	NA	XM_027371748.1; PREDICTED: Penaeus vannamei 28S ribosomal protein S10, mitochondrial-like (LOC113819522), mRNA	PF00338.25:Ribosomal_S10;	up	8.98496	-	3.21398	-	-0.594104	-	-0.902188
PB.2543.1	PB.2543	C1	HNRH1	heterogeneous nuclear ribonucleoprotein H-like isoform X4 [Penaeus monodon]	HNRH1_HUMAN:Heterogeneous nuclear ribonucleoprotein H	K12898 HNRNPF_H; heterogeneous nuclear ribonucleoprotein F/H -- ko03041; Spliceosome; Protein families: genetic information processing; Brite Hierarchies|	GO:0000375,GO:0000377,GO:0000398,GO:0003674,GO:0003676,GO:0003723,GO:0003727,GO:0005488,GO:0005515,GO:0005575,GO:0005634,GO:0005654,GO:0005681,GO:0005829,GO:0006139,GO:0006396,GO:0006397,GO:0006725,GO:0006807,GO:0008150,GO:0008152,GO:0008187,GO:0008266,GO:0008380,GO:0009987,GO:0010468,GO:0016020,GO:0016070,GO:0016071,GO:0019219,GO:0019222,GO:0030529,GO:0031323,GO:0032991,GO:0034641,GO:0042802,GO:…	NA	XM_037948803.1; PREDICTED: Penaeus monodon heterogeneous nuclear ribonucleoprotein H3-like (LOC119599055), transcript variant X2, mRNA	PF00076.25:RRM_1;PF08777.14:RRM_3;	up	8.91693	-	9.10141	-	-0.142152	-	0.286431
PB.2296.4	PB.2296	C1	AR19B	cAMP-regulated phosphoprotein 19-like [Penaeus monodon]	AR19B_XENLA:cAMP-regulated phosphoprotein 19-B	NA	GO:0000086,GO:0000278,GO:0003674,GO:0004857,GO:0004864,GO:0005488,GO:0005515,GO:0005575,GO:0005737,GO:0007049,GO:0007088,GO:0007346,GO:0008150,GO:0009987,GO:0010564,GO:0010638,GO:0019208,GO:0019212,GO:0019888,GO:0019899,GO:0019902,GO:0019903,GO:0022402,GO:0030234,GO:0033043,GO:0044424,GO:0044464,GO:0044699,GO:0044763,GO:0044770,GO:0044772,GO:0044839,GO:0045787,GO:0045840,GO:0045931,GO:0048518,GO:…	NA	XM_027359113.1; PREDICTED: Penaeus vannamei cAMP-regulated phosphoprotein 19-like (LOC113807828), transcript variant X2, mRNA	PF04667.20:Endosulfine;	up	11.0456	up	12.1972	-	2.98387	-	2.40545
PB.1556.6	PB.1556	C1	F26L	6-phosphofructo-2-kinase/fructose-2,6-bisphosphatase-like isoform X5 [Penaeus japonicus]	F26L_CHICK:6-phosphofructo-2-kinase/fructose-2,6-bisphosphatase	NA	GO:0000166,GO:0003674,GO:0003824,GO:0003873,GO:0004331,GO:0005488,GO:0005524,GO:0005575,GO:0005829,GO:0005975,GO:0005996,GO:0006000,GO:0006003,GO:0006793,GO:0006796,GO:0008150,GO:0008152,GO:0008443,GO:0009987,GO:0016301,GO:0016740,GO:0016772,GO:0016773,GO:0016787,GO:0016788,GO:0016791,GO:0017076,GO:0019200,GO:0019203,GO:0019318,GO:0019637,GO:0030554,GO:0032553,GO:0032555,GO:0032559,GO:0032991,GO:…	APR83102_1; COG0406:Broad	XM_027377943.1; PREDICTED: Penaeus vannamei 6-phosphofructo-2-kinase/fructose-2,6-bisphosphatase-like (LOC113825148), transcript variant X3, mRNA	PF00300.25:His_Phos_1;PF01591.21:6PF2K;PF06414.15:Zeta_toxin;PF07924.14:NuiA;PF08433.13:KTI12;PF13671.9:AAA_33;	up	9.97347	-	4.2852	-	3.07659	-	0.671236
PB.3502.7	PB.3502	C1	NA	uncharacterized protein LOC119591169 isoform X2 [Penaeus monodon]	NA	K01013 TSTD1; thiosulfate:glutathione sulfurtransferase -- ko99980; Enzymes with EC numbers; Unclassified: metabolism; Not Included in Pathway or Brite|	NA	WP_086090239_1; COG0607:Rhodanese-related	XM_027380289.1; PREDICTED: Penaeus vannamei thiosulfate sulfurtransferase/rhodanese-like domain-containing protein 3 (LOC113827405), transcript variant X1, mRNA	PF00581.23:Rhodanese;	up	8.61633	-	3.61816	-	-0.648589	-	-4.27307
rna-XM_027379059.1	rna-XM_027379059	C1	EMC1	ER membrane protein complex subunit 1-like [Penaeus vannamei]	EMC1_CHICK:ER membrane protein complex subunit 1	K23562 EMC1; ER membrane protein complex subunit 1 -- ko04131; Membrane trafficking; Protein families: genetic information processing; Brite Hierarchies|	GO:0005575,GO:0005789,GO:0008104,GO:0008150,GO:0016020,GO:0032991,GO:0033036,GO:0034613,GO:0043234,GO:0044422,GO:0044424,GO:0044425,GO:0044432,GO:0044444,GO:0044446,GO:0044464,GO:0045048,GO:0045050,GO:0045184,GO:0051179,GO:0051205,GO:0051234,GO:0051641,GO:0070727,GO:0071816,GO:0072546,GO:0072657,GO:0090150,GO:0098796	NA	XM_027379059.1; PREDICTED: Penaeus vannamei ER membrane protein complex subunit 1-like (LOC113826184), mRNA	PF01011.24:PQQ;PF07774.16:EMC1_C;PF13360.9:PQQ_2;	up	5.7546	up	4.38807	-	-2.58587	down	-3.85798
MSTRG.32172.2	MSTRG.32172	C1	CPSF1	cleavage and polyadenylation specificity factor subunit 1-like [Penaeus vannamei]	CPSF1_HUMAN:Cleavage and polyadenylation specificity factor subunit 1	K14401 "CPSF1, CFT1; cleavage and polyadenylation specificity factor subunit 1" -- ko03015; mRNA surveillance pathway; Translation; Genetic Information Processing|ko03021; Transcription machinery; Translation; Genetic Information Processing|ko03019; Messenger RNA biogenesis; Translation; Genetic Information Processing|ko03015; mRNA surveillance pathway; Translation; Genetic Information Processing…	GO:0003674,GO:0003676,GO:0003723,GO:0003729,GO:0003730,GO:0005488,GO:0005515,GO:0005575,GO:0005634,GO:0005654,GO:0005847,GO:0005849,GO:0006139,GO:0006378,GO:0006379,GO:0006396,GO:0006397,GO:0006725,GO:0006807,GO:0006928,GO:0007411,GO:0008150,GO:0008152,GO:0009987,GO:0016070,GO:0016071,GO:0017091,GO:0019899,GO:0030097,GO:0031123,GO:0031124,GO:0031290,GO:0032502,GO:0032991,GO:0034641,GO:0035925,GO:…	NA	XM_027353765.1; PREDICTED: Penaeus vannamei cleavage and polyadenylation specificity factor subunit 1-like (LOC113803066), mRNA	PF03178.18:CPSF_A;PF04760.18:IF2_N;PF10433.12:MMS1_N;	down	-7.64134	-	-1.25121	down	-8.89206	down	-9.65374
MSTRG.32671.5	MSTRG.32671	C1	PALS1	MAGUK p55 subfamily member 5 [Penaeus vannamei]	PALS1_MOUSE:Protein PALS1	K06091 "MPP5, PALS1; MAGUK p55 subfamily member 5" -- ko04390; Hippo signaling pathway; Signal transduction; Environmental Information Processing|ko04391; Hippo signaling pathway - fly; Signal transduction; Environmental Information Processing|ko04530; Tight junction; Signal transduction; Environmental Information Processing|ko05165; Human papillomavirus infection; Signal transduction; Environmen…	GO:0000166,GO:0002009,GO:0002011,GO:0003674,GO:0003824,GO:0004385,GO:0005488,GO:0005515,GO:0005524,GO:0005575,GO:0005737,GO:0005794,GO:0005886,GO:0005911,GO:0005912,GO:0005923,GO:0007009,GO:0007163,GO:0008104,GO:0008105,GO:0008150,GO:0008152,GO:0009653,GO:0009966,GO:0009987,GO:0010467,GO:0010646,GO:0010927,GO:0016020,GO:0016043,GO:0016301,GO:0016324,GO:0016332,GO:0016740,GO:0016772,GO:0016776,GO:…	WP_118990501_1; COG0194:Guanylate	XM_027367438.1; PREDICTED: Penaeus vannamei MAGUK p55 subfamily member 5-like (LOC113815343), mRNA	PF00018.31:SH3_1;PF00595.27:PDZ;PF00625.24:Guanylate_kin;PF02163.25:Peptidase_M50;PF02828.19:L27;PF07653.20:SH3_2;PF09045.13:L27_2;PF09060.13:L27_N;PF13180.9:PDZ_2;PF14604.9:SH3_9;PF14685.9:Tricorn_PDZ;PF17820.4:PDZ_6;	up	7.98753	up	7.59593	-	3.7769	-	4.85954
MSTRG.22855.5	MSTRG.22855	C1	NA	uncharacterized protein LOC113813161 [Penaeus vannamei]	NA	NA	NA	NA	XM_027365110.1; PREDICTED: Penaeus vannamei uncharacterized LOC113813161 (LOC113813161), mRNA	NA	up	9.37619	-	7.69538	-	-1.90297	-	1.58582
MSTRG.15737.1	MSTRG.15737	C1	NA	NA	NA	NA	NA	NA	XM_027361776.1; PREDICTED: Penaeus vannamei heterogeneous nuclear ribonucleoprotein R-like (LOC113810090), mRNA	NA	down	-7.05472	down	-7.19267	down	-9.4486	down	-9.57857
rna-XR_003476282.1	rna-XR_003476282	C1	NA	NA	NA	NA	NA	NA	XR_003476282.1; PREDICTED: Penaeus vannamei uncharacterized LOC113812067 (LOC113812067), transcript variant X1, ncRNA	NA	up	7.03061	up	6.41861	-	0.335621	-	-0.323134
PB.2100.1	PB.2100	C1	THO4A	THO complex subunit 4-like [Penaeus vannamei]	THO4A_XENLA:THO complex subunit 4-A	K12881 "THOC4, ALY; THO complex subunit 4" -- ko03040; Spliceosome; Transcription; Genetic Information Processing|ko03013; Nucleocytoplasmic transport; Transcription; Genetic Information Processing|ko03015; mRNA surveillance pathway; Transcription; Genetic Information Processing|ko05168; Herpes simplex virus 1 infection; Transcription; Genetic Information Processing|ko05014; Amyotrophic lateral s…	GO:0003674,GO:0003676,GO:0003723,GO:0005488,GO:0005575,GO:0005634,GO:0005737,GO:0006139,GO:0006396,GO:0006397,GO:0006405,GO:0006725,GO:0006807,GO:0006810,GO:0006913,GO:0008150,GO:0008152,GO:0008380,GO:0009987,GO:0015931,GO:0016070,GO:0016071,GO:0016604,GO:0016607,GO:0034641,GO:0043170,GO:0043226,GO:0043227,GO:0043229,GO:0043231,GO:0044237,GO:0044238,GO:0044260,GO:0044422,GO:0044424,GO:0044428,GO:…	WP_106480047_1; COG0724:RNA	XM_027358888.1; PREDICTED: Penaeus vannamei THO complex subunit 4-like (LOC113807594), transcript variant X1, mRNA	PF00076.25:RRM_1;PF13865.9:FoP_duplication;PF16842.8:RRM_occluded;	up	10.173	-	10.1058	-	0.0511739	-	0.107017
rna-XM_027367165.1	rna-XM_027367165	C1	KRP85	kinesin-like protein KIF3A [Penaeus vannamei]	KRP85_STRPU:Kinesin-II 85 kDa subunit	K10394 KIF3A; kinesin family member 3A -- ko04340; Hedgehog signaling pathway; Signal transduction; Environmental Information Processing|ko03037; Cilium and associated proteins; Signal transduction; Environmental Information Processing|ko04812; Cytoskeleton proteins; Signal transduction; Environmental Information Processing|	GO:0000166,GO:0003674,GO:0003774,GO:0003777,GO:0003824,GO:0005488,GO:0005515,GO:0005524,GO:0005575,GO:0005737,GO:0005871,GO:0005874,GO:0005875,GO:0006810,GO:0006928,GO:0006996,GO:0007017,GO:0007018,GO:0008017,GO:0008088,GO:0008089,GO:0008092,GO:0008150,GO:0009987,GO:0010970,GO:0015631,GO:0016043,GO:0016462,GO:0016787,GO:0016817,GO:0016818,GO:0016887,GO:0017076,GO:0017111,GO:0022607,GO:0030030,GO:…	NA	XM_027367165.1; PREDICTED: Penaeus vannamei kinesin-like protein KIF3A (LOC113815066), mRNA	PF00225.26:Kinesin;PF13401.9:AAA_22;PF15527.9:Ntox22;PF16183.8:Kinesin_assoc;PF16796.8:Microtub_bd;	up	8.40731	up	8.39003	-	3.38291	-	2.24273
rna-XM_027370972.1	rna-XM_027370972	C1	AT5G	ATP lipid-binding protein like protein, partial [Penaeus japonicus]	AT5G_MANSE:ATP synthase lipid-binding protein, mitochondrial	K02128 "ATPeF0C, ATP5G, ATP9; F-type H+-transporting ATPase subunit c" -- ko00190; Oxidative phosphorylation; Energy metabolism; Metabolism|ko04714; Thermogenesis; Energy metabolism; Metabolism|ko05208; Chemical carcinogenesis - reactive oxygen species; Energy metabolism; Metabolism|ko05010; Alzheimer disease; Energy metabolism; Metabolism|ko05012; Parkinson disease; Energy metabolism; Metabolism…	GO:0003674,GO:0005215,GO:0005488,GO:0005575,GO:0006139,GO:0006163,GO:0006164,GO:0006725,GO:0006753,GO:0006754,GO:0006793,GO:0006796,GO:0006807,GO:0006810,GO:0006811,GO:0006812,GO:0006818,GO:0008150,GO:0008152,GO:0008289,GO:0008324,GO:0009058,GO:0009117,GO:0009123,GO:0009124,GO:0009126,GO:0009127,GO:0009141,GO:0009142,GO:0009144,GO:0009145,GO:0009150,GO:0009152,GO:0009156,GO:0009161,GO:0009165,GO:…	WP_011632568_1; COG0636:FoF1-type	XM_027370972.1; PREDICTED: Penaeus vannamei ATP synthase lipid-binding protein, mitochondrial-like (LOC113818783), mRNA	PF00137.24:ATP-synt_C;PF08973.13:TM1506;	up	10.9957	-	2.4141	-	1.32778	-	-1.73236
MSTRG.13757.2	MSTRG.13757	C1	NA	muscle-specific calpain [Penaeus vannamei]	NA	NA	NA	NA	XM_027371148.1; PREDICTED: Penaeus vannamei ras-related protein Rab-31-like (LOC113818931), mRNA	PF00648.24:Peptidase_C2;PF15358.9:TSKS;	up	7.24148	up	9.07534	-	0.331302	-	-0.610959
MSTRG.14912.1	MSTRG.14912	C1	LGMN	legumain-like [Penaeus vannamei]	LGMN_HUMAN:Legumain	K01369 LGMN; legumain -- ko04142; Lysosome; Transport and catabolism; Cellular Processes|ko04612; Antigen processing and presentation; Transport and catabolism; Cellular Processes|ko01002; Peptidases and inhibitors; Transport and catabolism; Cellular Processes|	GO:0000323,GO:0002376,GO:0002478,GO:0002495,GO:0002504,GO:0002682,GO:0002684,GO:0002685,GO:0002687,GO:0002688,GO:0002690,GO:0003008,GO:0003014,GO:0003674,GO:0003824,GO:0004175,GO:0004197,GO:0005488,GO:0005515,GO:0005575,GO:0005576,GO:0005737,GO:0005764,GO:0005768,GO:0005770,GO:0005773,GO:0005775,GO:0006508,GO:0006624,GO:0006629,GO:0006766,GO:0006775,GO:0006807,GO:0007346,GO:0007610,GO:0007611,GO:…	WP_083883424_1; COG5206:Glycosylphosphatidylinositol	XM_027380804.1; PREDICTED: Penaeus vannamei legumain-like (LOC113827868), mRNA	PF01650.21:Peptidase_C13;	up	6.89882	-	6.22106	-	-0.118623	-	-0.013846
PB.4651.7	PB.4651	C1	SC5A9	sodium/glucose cotransporter 5-like isoform X3 [Penaeus vannamei]	SC5A9_DANRE:Sodium/glucose cotransporter 4	K03307 "TC.SSS; solute:Na+ symporter, SSS family" -- ko99977; Transport; Unclassified: signaling and cellular processes; Not Included in Pathway or Brite|	GO:0003674,GO:0005215,GO:0005355,GO:0005412,GO:0005575,GO:0005886,GO:0006810,GO:0006811,GO:0006812,GO:0006814,GO:0008150,GO:0008324,GO:0015075,GO:0015077,GO:0015081,GO:0015144,GO:0015145,GO:0015149,GO:0015291,GO:0015293,GO:0015294,GO:0015370,GO:0015672,GO:0016020,GO:0022804,GO:0022857,GO:0022890,GO:0022891,GO:0022892,GO:0030001,GO:0044464,GO:0046873,GO:0051119,GO:0051179,GO:0051234,GO:0055085,GO:…	WP_110172645_1; COG4146:Uncharacterized	XM_027381579.1; PREDICTED: Penaeus vannamei sodium/glucose cotransporter 5-like (LOC113828571), transcript variant X5, mRNA	PF00474.20:SSF;PF01387.20:Synuclein;PF02932.19:Neur_chan_memb;PF15099.9:PIRT;	up	9.74638	-	5.93624	-	0.0313347	-	2.53839
MSTRG.28452.2	MSTRG.28452	C1	GHRA	uncharacterized protein LOC113829482 isoform X1 [Penaeus vannamei]	GHRA_SALA4:Glyoxylate/hydroxypyruvate reductase A	NA	GO:0000166,GO:0003674,GO:0003824,GO:0005488,GO:0005575,GO:0005737,GO:0005886,GO:0008465,GO:0016020,GO:0016491,GO:0016614,GO:0016616,GO:0016618,GO:0030267,GO:0036094,GO:0044424,GO:0044464,GO:0048037,GO:0050662,GO:0051287,GO:0097159,GO:1901265,GO:1901363	WP_005501120_1; COG0111:Phosphoglycerate	XM_027382661.1; PREDICTED: Penaeus vannamei glyoxylate/hydroxypyruvate reductase A-like (LOC113829482), transcript variant X2, mRNA	PF01488.23:Shikimate_DH;PF02826.22:2-Hacid_dh_C;PF03435.21:Sacchrp_dh_NADP;PF03446.18:NAD_binding_2;	up	1.67732	-	1.33453	-	0.355609	-	0.723975
MSTRG.33540.1	MSTRG.33540	C1	TRET1	putative sugar transporter protein 5 [Penaeus vannamei]	TRET1_POLVA:Facilitated trehalose transporter Tret1	NA	GO:0003674,GO:0005215,GO:0005575,GO:0005886,GO:0006810,GO:0008150,GO:0008643,GO:0015144,GO:0015151,GO:0015154,GO:0015157,GO:0015574,GO:0015766,GO:0015771,GO:0015772,GO:0016020,GO:0022857,GO:0022891,GO:0022892,GO:0042947,GO:0044464,GO:0044699,GO:0044765,GO:0051119,GO:0051179,GO:0051234,GO:0055085,GO:0071702,GO:1901476,GO:1901505,GO:1902578	NA	XM_027366022.1; PREDICTED: Penaeus vannamei solute carrier family 2, facilitated glucose transporter member 8-like (LOC113813944), mRNA	PF00083.27:Sugar_tr;PF08592.14:Anthrone_oxy;	up	5.00834	-	1.48168	-	-0.310449	-	-0.349717
PB.393.1	PB.393	C1	WIF1	LOW QUALITY PROTEIN: uncharacterized protein LOC113821106 [Penaeus vannamei]	WIF1_DROME:Protein shifted	K01691 WIF1; WNT inhibitory factor 1 -- ko04310; Wnt signaling pathway; Signal transduction; Environmental Information Processing|	GO:0005575,GO:0005576,GO:0008037,GO:0008038,GO:0008039,GO:0008104,GO:0008150,GO:0008589,GO:0009966,GO:0009967,GO:0009987,GO:0010646,GO:0010647,GO:0023051,GO:0023056,GO:0031012,GO:0031647,GO:0033036,GO:0044421,GO:0044699,GO:0044763,GO:0045880,GO:0048518,GO:0048522,GO:0048583,GO:0048584,GO:0050789,GO:0050794,GO:0050821,GO:0051179,GO:0065007,GO:0065008,GO:0071692	NA	XM_027373554.1; PREDICTED: Penaeus vannamei uncharacterized LOC113821106 (LOC113821106), mRNA	PF00008.30:EGF;PF02019.21:WIF;PF02724.17:CDC45;PF07974.16:EGF_2;PF12661.10:hEGF;	up	4.80868	-	4.18196	-	-2.79307	-	-1.83986
PB.989.2	PB.989	C1	CCNT1	cyclin-T2-like isoform X3 [Penaeus vannamei]	CCNT1_HORSE:Cyclin-T1	K15188 CCNT; cyclin T -- ko03250; Viral life cycle - HIV-1; Information processing in viruses; Genetic Information Processing|ko05202; Transcriptional misregulation in cancer; Information processing in viruses; Genetic Information Processing|ko03021; Transcription machinery; Information processing in viruses; Genetic Information Processing|	GO:0000307,GO:0003674,GO:0003676,GO:0003723,GO:0005488,GO:0005575,GO:0005634,GO:0006139,GO:0006351,GO:0006355,GO:0006357,GO:0006725,GO:0006807,GO:0007049,GO:0008023,GO:0008024,GO:0008047,GO:0008150,GO:0008152,GO:0009058,GO:0009059,GO:0009889,GO:0009891,GO:0009893,GO:0009987,GO:0010468,GO:0010556,GO:0010557,GO:0010604,GO:0010628,GO:0016070,GO:0016538,GO:0017069,GO:0018130,GO:0019207,GO:0019209,GO:…	NA	XM_027358863.1; PREDICTED: Penaeus vannamei cyclin-T2-like (LOC113807572), transcript variant X3, mRNA	PF00134.26:Cyclin_N;PF00382.22:TFIIB;PF11356.11:T2SSC;	up	8.58531	up	8.03368	-	0.22542	-	0.648173
rna-XM_027356849.1	rna-XM_027356849	C1	SBP1	methanethiol oxidase-like [Penaeus vannamei]	SBP1_XENTR:Methanethiol oxidase	K17285 SELENBP1; methanethiol oxidase -- ko00920; Sulfur metabolism; Energy metabolism; Metabolism|ko04147; Exosome; Energy metabolism; Metabolism|	GO:0003674,GO:0003824,GO:0005488,GO:0005575,GO:0005634,GO:0005829,GO:0006810,GO:0008104,GO:0008150,GO:0008430,GO:0015031,GO:0015833,GO:0016020,GO:0016491,GO:0016667,GO:0016670,GO:0018549,GO:0033036,GO:0042886,GO:0043226,GO:0043227,GO:0043229,GO:0043231,GO:0044424,GO:0044444,GO:0044464,GO:0045184,GO:0051179,GO:0051234,GO:0071702,GO:0071705	WP_027789264_1; COG5276:Uncharacterized	XM_027356849.1; PREDICTED: Penaeus vannamei methanethiol oxidase-like (LOC113805787), mRNA	PF05694.14:SBP56;PF10282.12:Lactonase;	up	1.58576	-	0.828903	-	-0.35039	-	-0.376278
MSTRG.20164.6	MSTRG.20164	C1	KPCD1	protein kinase C-like 1 isoform X4 [Penaeus monodon]	KPCD1_HUMAN:Serine/threonine-protein kinase D1	NA	GO:0000166,GO:0000421,GO:0001525,GO:0001932,GO:0001934,GO:0001936,GO:0001938,GO:0002376,GO:0003674,GO:0003824,GO:0004672,GO:0004674,GO:0004697,GO:0004698,GO:0005488,GO:0005515,GO:0005524,GO:0005575,GO:0005634,GO:0005737,GO:0005774,GO:0005794,GO:0005802,GO:0005829,GO:0005886,GO:0005911,GO:0005938,GO:0006355,GO:0006357,GO:0006464,GO:0006468,GO:0006629,GO:0006643,GO:0006665,GO:0006793,GO:0006796,GO:…	NA	XM_037944292.1; PREDICTED: Penaeus monodon putative protein kinase C delta type homolog (LOC119595127), transcript variant X4, mRNA	PF00130.25:C1_1;PF03107.19:C1_2;PF07282.14:OrfB_Zn_ribbon;PF09723.13:Zn-ribbon_8;	up	4.55573	up	6.15192	-	-0.402817	-	-0.214355
MSTRG.28665.6	MSTRG.28665	C1	AT133	probable cation-transporting ATPase 13A3 [Penaeus monodon]	AT133_MACFA:Polyamine-transporting ATPase 13A3	K13526 ATP13A2; cation-transporting P-type ATPase 13A2 -- ko99980; Enzymes with EC numbers; Unclassified: metabolism; Not Included in Pathway or Brite|	GO:0000166,GO:0003674,GO:0003824,GO:0005215,GO:0005488,GO:0005524,GO:0005575,GO:0006810,GO:0006811,GO:0006812,GO:0008150,GO:0008324,GO:0008519,GO:0010008,GO:0015075,GO:0015101,GO:0015203,GO:0015399,GO:0015405,GO:0015417,GO:0015489,GO:0015594,GO:0016020,GO:0016462,GO:0016787,GO:0016817,GO:0016818,GO:0016820,GO:0016887,GO:0017076,GO:0017111,GO:0019829,GO:0022804,GO:0022853,GO:0022857,GO:0022891,GO:…	WP_015325588_1; COG0474:Magnesium-transporting	XM_027355157.1; PREDICTED: Penaeus vannamei probable cation-transporting ATPase 13A3 (LOC113804290), mRNA	PF00122.23:E1-E2_ATPase;PF00690.29:Cation_ATPase_N;PF00702.29:Hydrolase;PF12409.11:P5-ATPase;PF13246.9:Cation_ATPase;	up	7.71386	-	6.50651	down	-7.94731	down	-8.07724
MSTRG.499.1	MSTRG.499	C1	DHR11	dehydrogenase/reductase SDR family member 11-like [Penaeus vannamei]	DHR11_BOVIN:Dehydrogenase/reductase SDR family member 11	NA	GO:0000166,GO:0000253,GO:0003674,GO:0003824,GO:0005488,GO:0005575,GO:0005576,GO:0006629,GO:0006694,GO:0006703,GO:0008150,GO:0008152,GO:0008202,GO:0008210,GO:0008610,GO:0009058,GO:0009987,GO:0010817,GO:0016229,GO:0016491,GO:0016614,GO:0016616,GO:0033764,GO:0034754,GO:0036094,GO:0042445,GO:0042446,GO:0044237,GO:0044238,GO:0044249,GO:0044594,GO:0044699,GO:0044710,GO:0044711,GO:0044763,GO:0065007,GO:…	WP_080807113_1; COG4221:NADP-dependent	XM_027375797.1; PREDICTED: Penaeus vannamei dehydrogenase/reductase SDR family member 11-like (LOC113823180), mRNA	NA	up	3.48981	-	0.58961	-	-0.736757	-	-1.72774
rna-XM_027374487.1	rna-XM_027374487	C1	RRN3	RNA polymerase I-specific transcription initiation factor RRN3-like [Penaeus vannamei]	RRN3_PONAB:RNA polymerase I-specific transcription initiation factor RRN3	K15216 "RRN3, TIFIA; RNA polymerase I-specific transcription initiation factor RRN3" -- ko03021; Transcription machinery; Protein families: genetic information processing; Brite Hierarchies|	GO:0000988,GO:0000990,GO:0001181,GO:0003674,GO:0005575,GO:0005730,GO:0006139,GO:0006352,GO:0006361,GO:0006725,GO:0006807,GO:0008150,GO:0008152,GO:0009058,GO:0009059,GO:0009987,GO:0016070,GO:0018130,GO:0019438,GO:0032774,GO:0034641,GO:0034654,GO:0043170,GO:0043226,GO:0043228,GO:0043229,GO:0043232,GO:0044237,GO:0044238,GO:0044249,GO:0044260,GO:0044271,GO:0044422,GO:0044424,GO:0044428,GO:0044446,GO:…	NA	XM_027374487.1; PREDICTED: Penaeus vannamei RNA polymerase I-specific transcription initiation factor RRN3-like (LOC113821983), transcript variant X2, mRNA	PF05327.14:RRN3;	up	5.66372	up	6.15565	-	1.19222	-	1.12123
MSTRG.16663.1	MSTRG.16663	C1	NA	NA	NA	NA	NA	NA	XM_047618349.1; PREDICTED: Penaeus chinensis tetraspanin-9-like (LOC125028823), mRNA	NA	up	6.21204	-	6.03967	-	-4.61594	-	-5.90197
MSTRG.20257.22	MSTRG.20257	C1	AT2C1	calcium-transporting ATPase type 2C member 1-like isoform X1 [Penaeus vannamei]	AT2C1_HUMAN:Calcium-transporting ATPase type 2C member 1	K01537 ATP2C; P-type Ca2+ transporter type 2C -- ko99980; Enzymes with EC numbers; Unclassified: metabolism; Not Included in Pathway or Brite|	GO:0000041,GO:0000139,GO:0000166,GO:0003674,GO:0003824,GO:0005215,GO:0005388,GO:0005488,GO:0005509,GO:0005524,GO:0005575,GO:0005783,GO:0005794,GO:0005802,GO:0005886,GO:0006810,GO:0006811,GO:0006812,GO:0006816,GO:0006828,GO:0006873,GO:0006874,GO:0006875,GO:0006996,GO:0007010,GO:0007155,GO:0008150,GO:0008324,GO:0008544,GO:0009888,GO:0009966,GO:0009967,GO:0009987,GO:0010646,GO:0010647,GO:0015075,GO:…	WP_127016064_1; COG0474:Magnesium-transporting	XM_027362919.1; PREDICTED: Penaeus vannamei calcium-transporting ATPase type 2C member 1-like (LOC113811233), transcript variant X6, mRNA	PF00122.23:E1-E2_ATPase;PF00689.24:Cation_ATPase_C;PF00690.29:Cation_ATPase_N;PF00702.29:Hydrolase;PF08282.15:Hydrolase_3;PF12650.10:DUF3784;PF13246.9:Cation_ATPase;	up	7.96676	up	7.80729	-	1.10441	-	0.343226
rna-XM_027382728.1	rna-XM_027382728	C1	NA	RNA-binding motif protein, X-linked-like-3 isoform X1 [Penaeus vannamei]	NA	NA	NA	NA	XM_027382728.1; PREDICTED: Penaeus vannamei RNA-binding motif protein, X-linked-like-3 (LOC113829535), transcript variant X3, mRNA	NA	up	5.6788	-	5.88045	-	1.11267	-	0.900449
PB.143.4	PB.143	C1	PIGF	uncharacterized protein LOC113810428 [Penaeus vannamei]	PIGF_HUMAN:Phosphatidylinositol-glycan biosynthesis class F protein	K14523 RPP38; ribonucleases P/MRP protein subunit RPP38 -- ko00563; Glycosylphosphatidylinositol (GPI)-anchor biosynthesis; Glycan biosynthesis and metabolism; Metabolism|ko03008; Ribosome biogenesis in eukaryotes; Translation; Genetic Information Processing|ko03009; Ribosome biogenesis; Translation; Genetic Information Processing|ko03016; Transfer RNA biogenesis; Translation; Genetic Information…	GO:0003674,GO:0003824,GO:0004307,GO:0005575,GO:0005789,GO:0006464,GO:0006497,GO:0006505,GO:0006506,GO:0006629,GO:0006643,GO:0006644,GO:0006650,GO:0006661,GO:0006664,GO:0006793,GO:0006796,GO:0006807,GO:0008150,GO:0008152,GO:0008610,GO:0008654,GO:0009058,GO:0009247,GO:0009987,GO:0016020,GO:0016740,GO:0016772,GO:0016780,GO:0017169,GO:0019538,GO:0019637,GO:0036211,GO:0043170,GO:0043412,GO:0044237,GO:…	NA	XM_027362124.1; PREDICTED: Penaeus vannamei phosphatidylinositol-glycan biosynthesis class F protein-like (LOC113810430), mRNA	PF01248.29:Ribosomal_L7Ae;PF06699.14:PIG-F;PF08228.14:RNase_P_pop3;PF17523.5:MPS-4;	up	5.91196	-	3.43884	-	-0.740997	-	-2.60044
rna-XM_027371797.1	rna-XM_027371797	C1	NCAH	neurocalcin homolog isoform X1 [Penaeus vannamei]	NCAH_DROME:Neurocalcin homolog	K23847 HPCAL1; hippocalcin-like protein 1 -- ko04990; Domain-containing proteins not elsewhere classified; Protein families: signaling and cellular processes; Brite Hierarchies|	GO:0003674,GO:0005488,GO:0005509,GO:0008150,GO:0009966,GO:0009968,GO:0010646,GO:0010648,GO:0023051,GO:0023057,GO:0042749,GO:0042752,GO:0042753,GO:0043167,GO:0043169,GO:0045187,GO:0045938,GO:0046872,GO:0048518,GO:0048519,GO:0048520,GO:0048523,GO:0048583,GO:0048585,GO:0050789,GO:0050794,GO:0050795,GO:0051239,GO:0051240,GO:0065007,GO:1902847,GO:1902848	NA	XM_027371797.1; PREDICTED: Penaeus vannamei neurocalcin homolog (LOC113819577), transcript variant X1, mRNA	PF00036.35:EF-hand_1;PF00404.21:Dockerin_1;PF09069.14:EF-hand_3;PF10591.12:SPARC_Ca_bdg;PF12763.10:EF-hand_4;PF13202.9:EF-hand_5;PF13405.9:EF-hand_6;PF13499.9:EF-hand_7;PF13833.9:EF-hand_8;PF14788.9:EF-hand_10;PF19914.2:WEF-hand;	up	7.94283	up	7.41219	-	-2.97403	-	-1.5763
MSTRG.17578.1	MSTRG.17578	C1	NA	uncharacterized protein LOC113807085 [Penaeus vannamei]	NA	NA	NA	NA	XM_027358252.1; PREDICTED: Penaeus vannamei uncharacterized LOC113807085 (LOC113807085), mRNA	PF00011.24:HSP20;PF17886.4:ArsA_HSP20;	up	7.40645	-	5.83158	-	0.0979301	-	0.66259
MSTRG.2880.17	MSTRG.2880	C1	RL6	60S ribosomal protein L6-like isoform X1 [Penaeus vannamei]	RL6_CHILA:60S ribosomal protein L6	K02934 "RP-L6e, RPL6; large subunit ribosomal protein L6e" -- ko03010; Ribosome; Translation; Genetic Information Processing|ko05171; Coronavirus disease - COVID-19; Translation; Genetic Information Processing|ko03011; Ribosome; Translation; Genetic Information Processing|	GO:0002181,GO:0003674,GO:0003735,GO:0005198,GO:0005575,GO:0005783,GO:0005791,GO:0005840,GO:0006412,GO:0006518,GO:0006807,GO:0008150,GO:0008152,GO:0009058,GO:0009059,GO:0009987,GO:0015934,GO:0019538,GO:0022625,GO:0030529,GO:0032991,GO:0034641,GO:0034645,GO:0042788,GO:0043043,GO:0043170,GO:0043226,GO:0043227,GO:0043228,GO:0043229,GO:0043231,GO:0043232,GO:0043603,GO:0043604,GO:0044237,GO:0044238,GO:…	NA	XM_027379387.1; PREDICTED: Penaeus vannamei 60S ribosomal protein L6-like (LOC113826494), mRNA	PF01159.22:Ribosomal_L6e;	up	14.4442	up	15.0733	-	-1.15255	-	-0.200391
rna-XM_027350687.1	rna-XM_027350687	C1	NA	RCC1 domain-containing protein DDB_G0279253-like [Penaeus vannamei]	NA	NA	NA	NA	XM_027350687.1; PREDICTED: Penaeus vannamei RCC1 domain-containing protein DDB_G0279253-like (LOC113799972), mRNA	PF00415.21:RCC1;PF13540.9:RCC1_2;	up	5.82791	-	3.88089	-	-1.6284	-	-1.02906
MSTRG.3676.15	MSTRG.3676	C1	NA	jupiter microtubule associated homolog 1-like isoform X2 [Penaeus vannamei]	NA	NA	NA	NA	XM_027380996.1; PREDICTED: Penaeus vannamei jupiter microtubule associated homolog 1-like (LOC113828057), transcript variant X2, mRNA	NA	up	5.95338	-	4.84797	-	-4.25522	-	-0.602328
MSTRG.31469.10	MSTRG.31469	C1	NCBP3	nuclear cap-binding protein subunit 3-like [Penaeus vannamei]	NCBP3_HUMAN:Nuclear cap-binding protein subunit 3	NA	GO:0000339,GO:0000340,GO:0002252,GO:0002376,GO:0003674,GO:0003676,GO:0003723,GO:0003729,GO:0005488,GO:0005575,GO:0005634,GO:0005737,GO:0005845,GO:0005846,GO:0006139,GO:0006351,GO:0006366,GO:0006370,GO:0006396,GO:0006397,GO:0006405,GO:0006406,GO:0006408,GO:0006725,GO:0006807,GO:0006810,GO:0006913,GO:0006950,GO:0006952,GO:0008150,GO:0008152,GO:0009058,GO:0009059,GO:0009299,GO:0009452,GO:0009605,GO:…	NA	XM_027352437.1; PREDICTED: Penaeus vannamei nuclear cap-binding protein subunit 3-like (LOC113801963), mRNA	PF06112.14:Herpes_capsid;PF08601.13:PAP1;PF08675.14:RNA_bind;PF09073.13:BUD22;PF09726.12:Macoilin;PF09786.12:CytochromB561_N;PF10309.12:NCBP3;PF10500.12:SR-25;	up	7.79821	-	0	-	-0.668849	-	-2.47038
rna-XM_027357841.1	rna-XM_027357841	C1	VDAC2	voltage-dependent anion-selective channel protein 2-like isoform X1 [Penaeus vannamei]	VDAC2_MELGA:Voltage-dependent anion-selective channel protein 2	K15040 VDAC2; voltage-dependent anion channel protein 2 -- ko04020; Calcium signaling pathway; Signal transduction; Environmental Information Processing|ko04022; cGMP-PKG signaling pathway; Signal transduction; Environmental Information Processing|ko04216; Ferroptosis; Signal transduction; Environmental Information Processing|ko04217; Necroptosis; Signal transduction; Environmental Information Pr…	GO:0000166,GO:0003674,GO:0005215,GO:0005216,GO:0005244,GO:0005253,GO:0005488,GO:0005575,GO:0005741,GO:0006810,GO:0008150,GO:0008308,GO:0008509,GO:0015075,GO:0015267,GO:0015288,GO:0016020,GO:0019867,GO:0022803,GO:0022829,GO:0022832,GO:0022836,GO:0022838,GO:0022857,GO:0022891,GO:0022892,GO:0031090,GO:0031966,GO:0031968,GO:0032991,GO:0036094,GO:0043234,GO:0044422,GO:0044424,GO:0044425,GO:0044429,GO:…	NA	XM_027357841.1; PREDICTED: Penaeus vannamei voltage-dependent anion-selective channel-like (LOC113806677), transcript variant X1, mRNA	PF01459.25:Porin_3;	up	13.1764	-	11.6529	-	0.827932	-	-0.534049
MSTRG.23978.2	MSTRG.23978	C1	PIGB	GPI mannosyltransferase 3-like [Penaeus vannamei]	PIGB_XENLA:GPI mannosyltransferase 3	K05286 PIGB; GPI mannosyltransferase 3 -- ko00563; Glycosylphosphatidylinositol (GPI)-anchor biosynthesis; Glycan biosynthesis and metabolism; Metabolism|ko01003; Glycosyltransferases; Glycan biosynthesis and metabolism; Metabolism|	GO:0000026,GO:0000030,GO:0003674,GO:0003824,GO:0004376,GO:0005575,GO:0005789,GO:0006464,GO:0006497,GO:0006505,GO:0006506,GO:0006629,GO:0006643,GO:0006644,GO:0006650,GO:0006661,GO:0006664,GO:0006793,GO:0006796,GO:0006807,GO:0008150,GO:0008152,GO:0008610,GO:0008654,GO:0009058,GO:0009247,GO:0009987,GO:0016020,GO:0016740,GO:0016757,GO:0016758,GO:0019538,GO:0019637,GO:0036211,GO:0043170,GO:0043412,GO:…	NA	XM_027373739.1; PREDICTED: Penaeus vannamei GPI mannosyltransferase 3-like (LOC113821251), mRNA	PF03901.20:Glyco_transf_22;PF03904.16:DUF334;	up	4.06612	-	3.7757	-	0.466901	-	0.670626
PB.1789.1	PB.1789	C1	DHSO	sorbitol dehydrogenase-like [Penaeus vannamei]	DHSO_RAT:Sorbitol dehydrogenase	K05351 E1.1.1.9; D-xylulose reductase -- ko00040; Pentose and glucuronate interconversions; Carbohydrate metabolism; Metabolism|ko00051; Fructose and mannose metabolism; Carbohydrate metabolism; Metabolism|ko00040; Pentose and glucuronate interconversions; Carbohydrate metabolism; Metabolism|	GO:0000166,GO:0003674,GO:0003824,GO:0003939,GO:0005488,GO:0005515,GO:0005575,GO:0005739,GO:0005829,GO:0005929,GO:0005975,GO:0005996,GO:0006000,GO:0006059,GO:0006060,GO:0006062,GO:0006063,GO:0006064,GO:0006066,GO:0006082,GO:0006793,GO:0006796,GO:0006928,GO:0006950,GO:0006970,GO:0008150,GO:0008152,GO:0008270,GO:0009056,GO:0009058,GO:0009410,GO:0009605,GO:0009628,GO:0009719,GO:0009725,GO:0009987,GO:…	WP_013179352_1; COG1063:Threonine	XM_027376369.1; PREDICTED: Penaeus vannamei sorbitol dehydrogenase-like (LOC113823690), mRNA	PF00107.29:ADH_zinc_N;PF01262.24:AlaDh_PNT_C;PF08240.15:ADH_N;PF13602.9:ADH_zinc_N_2;PF16912.8:Glu_dehyd_C;	up	2.45069	-	2.5752	-	0.662604	-	0.722553
MSTRG.7298.8	MSTRG.7298	C1	KARG0	arginine kinase, partial [Penaeus monodon]	KARG0_PENVA:Arginine kinase Lit v 2.0101	NA	GO:0000166,GO:0003674,GO:0003824,GO:0004054,GO:0004111,GO:0005488,GO:0005524,GO:0006139,GO:0006220,GO:0006575,GO:0006599,GO:0006603,GO:0006725,GO:0006753,GO:0006793,GO:0006796,GO:0006807,GO:0008150,GO:0008152,GO:0009058,GO:0009117,GO:0009132,GO:0009138,GO:0009186,GO:0009196,GO:0009219,GO:0009262,GO:0009394,GO:0009987,GO:0016301,GO:0016310,GO:0016597,GO:0016740,GO:0016772,GO:0016775,GO:0017076,GO:…	WP_012083572_1; COG3869:Protein-arginine	XM_027368427.1; PREDICTED: Penaeus vannamei arginine kinase (LOC113816366), mRNA	PF02807.18:ATP-gua_PtransN;PF11358.11:DUF3158;PF11593.11:Med3;PF13025.9:DUF3886;	up	5.74419	-	5.32407	-	0.56516	-	0.835993
PB.1187.7	PB.1187	C1	SC6A5	sodium- and chloride-dependent betaine transporter-like [Penaeus monodon]	SC6A5_MOUSE:Sodium- and chloride-dependent glycine transporter 2	NA	GO:0001504,GO:0001505,GO:0003674,GO:0005215,GO:0005283,GO:0005294,GO:0005342,GO:0005343,GO:0005416,GO:0005488,GO:0005575,GO:0005768,GO:0005886,GO:0006810,GO:0006811,GO:0006812,GO:0006814,GO:0006820,GO:0006836,GO:0006865,GO:0007154,GO:0007267,GO:0007268,GO:0007270,GO:0008150,GO:0008324,GO:0008509,GO:0008514,GO:0009987,GO:0015075,GO:0015077,GO:0015081,GO:0015171,GO:0015175,GO:0015179,GO:0015187,GO:…	WP_127016043_1; COG0733:Na+-dependent	XM_027381041.1; PREDICTED: Penaeus vannamei sodium- and chloride-dependent glycine transporter 2-like (LOC113828102), mRNA	PF00209.21:SNF;PF17696.4:DUF5542;	up	4.72184	-	0	-	-2.50756	-	-5.17748
rna-XM_027363117.1	rna-XM_027363117	C1	DTNB	dystrobrevin beta-like isoform X1 [Penaeus vannamei]	DTNB_RAT:Dystrobrevin beta	NA	GO:0003674,GO:0003676,GO:0003677,GO:0005488,GO:0005515,GO:0005575,GO:0005634,GO:0005737,GO:0005886,GO:0007154,GO:0007267,GO:0008150,GO:0008270,GO:0009925,GO:0009987,GO:0014069,GO:0016020,GO:0019899,GO:0019902,GO:0023052,GO:0030154,GO:0030182,GO:0030425,GO:0032502,GO:0042995,GO:0043005,GO:0043167,GO:0043169,GO:0043226,GO:0043227,GO:0043229,GO:0043231,GO:0044424,GO:0044425,GO:0044456,GO:0044459,GO:…	NA	XM_027363117.1; PREDICTED: Penaeus vannamei dystrobrevin beta-like (LOC113811392), transcript variant X1, mRNA	PF02403.25:Seryl_tRNA_N;PF11598.11:COMP;	up	5.11166	up	5.3043	-	0.742454	-	0.667715
PB.650.2	PB.650	C1	RPAP2	RNA polymerase II subunit B1 CTD phosphatase Rpap2-like [Penaeus vannamei]	RPAP2_HUMAN:Putative RNA polymerase II subunit B1 CTD phosphatase RPAP2	K20827 RPAP2; RNA polymerase II-associated protein 2 -- ko01009; Protein phosphatases and associated proteins; Protein families: metabolism; Brite Hierarchies|ko03021; Transcription machinery; Protein families: metabolism; Brite Hierarchies|	GO:0000428,GO:0003674,GO:0003824,GO:0004721,GO:0004722,GO:0005488,GO:0005515,GO:0005575,GO:0005634,GO:0005654,GO:0005730,GO:0005737,GO:0005829,GO:0006139,GO:0006351,GO:0006355,GO:0006357,GO:0006464,GO:0006470,GO:0006725,GO:0006793,GO:0006796,GO:0006807,GO:0008150,GO:0008152,GO:0008420,GO:0009058,GO:0009059,GO:0009301,GO:0009889,GO:0009987,GO:0010468,GO:0010556,GO:0016070,GO:0016073,GO:0016311,GO:…	NA	XM_027369056.1; PREDICTED: Penaeus vannamei RNA polymerase II subunit B1 CTD phosphatase Rpap2-like (LOC113817053), transcript variant X2, mRNA	PF04181.16:RPAP2_Rtr1;	up	4.36672	-	3.11873	-	-1.19089	-	-1.19755
MSTRG.24995.6	MSTRG.24995	C1	RBP1	RNA-binding protein 1-like isoform X1 [Penaeus monodon]	RBP1_DROME:RNA-binding protein 1	K12896 "SRSF7, SFRS7; serine/arginine-rich splicing factor 7" -- ko03040; Spliceosome; Transcription; Genetic Information Processing|ko05168; Herpes simplex virus 1 infection; Transcription; Genetic Information Processing|ko05014; Amyotrophic lateral sclerosis; Transcription; Genetic Information Processing|ko03041; Spliceosome; Transcription; Genetic Information Processing|	GO:0000375,GO:0000377,GO:0000381,GO:0000398,GO:0000785,GO:0000791,GO:0001178,GO:0003674,GO:0003676,GO:0003723,GO:0003729,GO:0005488,GO:0005575,GO:0005634,GO:0006139,GO:0006355,GO:0006357,GO:0006396,GO:0006397,GO:0006725,GO:0006807,GO:0008150,GO:0008152,GO:0008380,GO:0009889,GO:0009987,GO:0010468,GO:0010556,GO:0016070,GO:0016071,GO:0016604,GO:0016607,GO:0019219,GO:0019222,GO:0031323,GO:0031326,GO:…	NA	XM_027370964.1; PREDICTED: Penaeus vannamei serine/arginine-rich splicing factor 3-like (LOC113818779), mRNA	PF00076.25:RRM_1;PF11767.11:SET_assoc;PF13893.9:RRM_5;PF15315.9:FRG2;PF16367.8:RRM_7;PF16842.8:RRM_occluded;	down	-6.77801	-	-2.45835	-	-6.45066	-	-6.58078
PB.3635.4	PB.3635	C1	LPIN3	phosphatidate phosphatase LPIN3-like [Penaeus monodon]	LPIN3_HUMAN:Phosphatidate phosphatase LPIN3	K15728 LPIN; phosphatidate phosphatase LPIN -- ko00561; Glycerolipid metabolism; Lipid metabolism; Metabolism|ko00564; Glycerophospholipid metabolism; Lipid metabolism; Metabolism|ko04150; mTOR signaling pathway; Lipid metabolism; Metabolism|ko04936; Alcoholic liver disease; Lipid metabolism; Metabolism|ko01009; Protein phosphatases and associated proteins; Lipid metabolism; Metabolism|	GO:0000988,GO:0000989,GO:0003674,GO:0003712,GO:0003713,GO:0003824,GO:0005575,GO:0005634,GO:0005789,GO:0006082,GO:0006355,GO:0006357,GO:0006629,GO:0006631,GO:0006638,GO:0006639,GO:0006641,GO:0008150,GO:0008152,GO:0008195,GO:0008610,GO:0009056,GO:0009058,GO:0009062,GO:0009719,GO:0009725,GO:0009889,GO:0009891,GO:0009893,GO:0009987,GO:0010033,GO:0010243,GO:0010468,GO:0010556,GO:0010557,GO:0010604,GO:…	NA	XM_027379209.1; PREDICTED: Penaeus vannamei phosphatidate phosphatase LPIN3-like (LOC113826338), mRNA	PF08235.16:LNS2;PF09949.12:APP1_cat;PF15017.9:WRNPLPNID;PF16876.8:Lipin_mid;	up	4.98464	-	4.12405	-	0.169044	-	-0.224313
MSTRG.14742.1	MSTRG.14742	C1	MTMR9	Myotubularin-related protein 9 [Penaeus vannamei]	MTMR9_BOVIN:Myotubularin-related protein 9	NA	GO:0003674,GO:0003824,GO:0004438,GO:0005488,GO:0005515,GO:0005575,GO:0005783,GO:0006629,GO:0006644,GO:0006650,GO:0006793,GO:0006796,GO:0008150,GO:0008152,GO:0009892,GO:0009893,GO:0009894,GO:0009895,GO:0009987,GO:0010506,GO:0010507,GO:0010562,GO:0010921,GO:0010922,GO:0016020,GO:0016311,GO:0016787,GO:0016788,GO:0016791,GO:0019216,GO:0019220,GO:0019222,GO:0019637,GO:0019899,GO:0019902,GO:0019903,GO:…	NA	XM_027356210.1; PREDICTED: Penaeus vannamei myotubularin-related protein 9-like (LOC113805242), transcript variant X2, mRNA	PF06602.17:Myotub-related;PF12578.11:3-PAP;PF15796.8:KELK;	up	8.44311	up	8.4067	-	-0.794065	-	1.36148
MSTRG.8437.7	MSTRG.8437	C1	SHLB1	endophilin-B1-like isoform X3 [Penaeus vannamei]	SHLB1_CHICK:Endophilin-B1	NA	GO:0000139,GO:0000421,GO:0001558,GO:0003674,GO:0003824,GO:0005488,GO:0005504,GO:0005515,GO:0005575,GO:0005737,GO:0005740,GO:0005741,GO:0005768,GO:0005769,GO:0005774,GO:0005783,GO:0005829,GO:0006457,GO:0006458,GO:0006629,GO:0006644,GO:0006650,GO:0006654,GO:0006793,GO:0006796,GO:0006915,GO:0006950,GO:0006996,GO:0007005,GO:0007006,GO:0007154,GO:0008021,GO:0008104,GO:0008150,GO:0008152,GO:0008219,GO:…	NA	XM_027376515.1; PREDICTED: Penaeus vannamei endophilin-B1-like (LOC113823830), transcript variant X2, mRNA	PF03114.21:BAR;PF10455.12:BAR_2;PF11056.11:UvsY;PF17324.5:BLI1;PF20492.1:ERM_helical;	up	3.38978	-	2.8729	-	-0.959714	-	-2.30668
rna-XM_027377589.1	rna-XM_027377589	C1	RL22	60S ribosomal protein L22-like [Penaeus vannamei]	RL22_TRIGR:60S ribosomal protein L22	K02891 "RP-L22e, RPL22; large subunit ribosomal protein L22e" -- ko03010; Ribosome; Translation; Genetic Information Processing|ko05171; Coronavirus disease - COVID-19; Translation; Genetic Information Processing|ko03011; Ribosome; Translation; Genetic Information Processing|	GO:0003674,GO:0003735,GO:0005198,GO:0005575,GO:0005840,GO:0006412,GO:0006518,GO:0006807,GO:0008150,GO:0008152,GO:0009058,GO:0009059,GO:0009987,GO:0019538,GO:0030529,GO:0032991,GO:0034641,GO:0034645,GO:0043043,GO:0043170,GO:0043226,GO:0043228,GO:0043229,GO:0043232,GO:0043603,GO:0043604,GO:0044237,GO:0044238,GO:0044249,GO:0044260,GO:0044267,GO:0044271,GO:0044424,GO:0044444,GO:0044464,GO:0071704,GO:…	NA	XM_027377589.1; PREDICTED: Penaeus vannamei 60S ribosomal protein L22-like (LOC113824800), mRNA	PF01776.20:Ribosomal_L22e;PF10886.11:DUF2685;	up	7.65572	-	5.57148	-	-3.28184	-	-2.35256
MSTRG.14773.2	MSTRG.14773	C1	NA	NA	NA	NA	NA	NA	XM_027378628.1; PREDICTED: Penaeus vannamei longitudinals lacking protein, isoforms H/M/V-like (LOC113825796), transcript variant X5, mRNA	NA	up	6.54197	-	1.43159	-	-4.75634	-	-4.88683
PB.4719.2	PB.4719	C1	SDHB	succinate dehydrogenase [ubiquinone] iron-sulfur subunit, mitochondrial-like [Penaeus vannamei]	SDHB_DROME:Succinate dehydrogenase [ubiquinone] iron-sulfur subunit, mitochondrial	K00240 "sdhB, frdB; succinate dehydrogenase iron-sulfur subunit " -- ko00020; Citrate cycle (TCA cycle); Carbohydrate metabolism; Metabolism|ko00190; Oxidative phosphorylation; Carbohydrate metabolism; Metabolism|ko04714; Thermogenesis; Carbohydrate metabolism; Metabolism|ko05208; Chemical carcinogenesis - reactive oxygen species; Carbohydrate metabolism; Metabolism|ko05010; Alzheimer disease; Ca…	GO:0000104,GO:0003674,GO:0003824,GO:0005488,GO:0005575,GO:0005743,GO:0005749,GO:0006082,GO:0006091,GO:0006099,GO:0006101,GO:0006121,GO:0008150,GO:0008152,GO:0008177,GO:0009055,GO:0009060,GO:0009987,GO:0015980,GO:0016020,GO:0016491,GO:0016627,GO:0016635,GO:0019752,GO:0019866,GO:0022900,GO:0022904,GO:0031090,GO:0031966,GO:0032991,GO:0043167,GO:0043169,GO:0043234,GO:0043436,GO:0044237,GO:0044238,GO:…	WP_011629079_1; COG0479:Succinate	XM_027364374.1; PREDICTED: Penaeus vannamei succinate dehydrogenase [ubiquinone] iron-sulfur subunit, mitochondrial-like (LOC113812470), mRNA	PF00111.30:Fer2;PF12838.10:Fer4_7;PF13085.9:Fer2_3;PF13183.9:Fer4_8;PF13187.9:Fer4_9;PF13237.9:Fer4_10;PF13534.9:Fer4_17;PF13746.9:Fer4_18;	up	12.8957	up	14.0044	-	2.12512	-	0.884941
PB.3420.7	PB.3420	C1	MLC1	myosin light chain alkali-like isoform X2 [Penaeus vannamei]	MLC1_PROCL:Myosin light chain 1	NA	GO:0003008,GO:0003012,GO:0003674,GO:0005488,GO:0005509,GO:0005575,GO:0008150,GO:0016459,GO:0032501,GO:0032991,GO:0043167,GO:0043169,GO:0043234,GO:0044422,GO:0044424,GO:0044430,GO:0044446,GO:0044464,GO:0046872	NA	XM_027375216.1; PREDICTED: Penaeus vannamei myosin light chain alkali-like (LOC113822686), transcript variant X2, mRNA	PF00036.35:EF-hand_1;PF13405.9:EF-hand_6;PF13499.9:EF-hand_7;	up	7.84209	up	8.15923	-	2.10395	-	0.845707
MSTRG.5496.6	MSTRG.5496	C1	SMAD3	hypothetical protein C7M84_017380 [Penaeus vannamei]	SMAD3_HUMAN:Mothers against decapentaplegic homolog 3	NA	GO:0000122,GO:0000165,GO:0000785,GO:0000975,GO:0000976,GO:0000977,GO:0000978,GO:0000981,GO:0000987,GO:0001012,GO:0001067,GO:0001071,GO:0001085,GO:0001130,GO:0001159,GO:0001217,GO:0001221,GO:0001223,GO:0001228,GO:0001558,GO:0001657,GO:0001666,GO:0001701,GO:0001704,GO:0001707,GO:0001756,GO:0001775,GO:0001817,GO:0001819,GO:0001889,GO:0001947,GO:0001952,GO:0001954,GO:0002009,GO:0002076,GO:0002376,GO:…	NA	XM_027373841.1; PREDICTED: Penaeus vannamei mothers against decapentaplegic homolog 3-like (LOC113821366), mRNA	PF03166.17:MH2;PF10401.12:IRF-3;	up	10.66	up	11.5023	-	0.593731	-	-0.120742
rna-XM_027360760.1	rna-XM_027360760	C1	NA	uncharacterized protein LOC113809227 isoform X1 [Penaeus vannamei]	NA	NA	NA	NA	XM_027360760.1; PREDICTED: Penaeus vannamei uncharacterized LOC113809227 (LOC113809227), transcript variant X5, mRNA	PF00595.27:PDZ;	up	5.67618	-	4.26931	-	-2.70043	-	-2.12178
rna-XM_027367081.1	rna-XM_027367081	C1	SHR2	orphan steroid hormone receptor 2-like isoform X1 [Penaeus vannamei]	SHR2_STRPU:Orphan steroid hormone receptor 2	K14031 NR2CN; nuclear receptor subfamily 2 group C -- ko03000; Transcription factors; Protein families: genetic information processing; Brite Hierarchies|ko03310; Nuclear receptors; Protein families: genetic information processing; Brite Hierarchies|	GO:0000975,GO:0000976,GO:0000977,GO:0000978,GO:0000981,GO:0000987,GO:0001012,GO:0001067,GO:0001071,GO:0001159,GO:0003674,GO:0003676,GO:0003677,GO:0003690,GO:0003700,GO:0004871,GO:0004879,GO:0005488,GO:0005575,GO:0005634,GO:0005652,GO:0005737,GO:0006355,GO:0006357,GO:0008150,GO:0008270,GO:0009889,GO:0009987,GO:0010468,GO:0010556,GO:0019219,GO:0019222,GO:0030154,GO:0031323,GO:0031326,GO:0032502,GO:…	NA	XM_027367081.1; PREDICTED: Penaeus vannamei orphan steroid hormone receptor 2-like (LOC113814998), transcript variant X5, mRNA	PF00104.33:Hormone_recep;PF00105.21:zf-C4;	up	7.1247	up	9.60771	-	2.23988	-	-1.85809
rna-XM_027371184.1	rna-XM_027371184	C1	PNPH	purine nucleoside phosphorylase-like isoform X4 [Penaeus vannamei]	PNPH_ANOGA:Purine nucleoside phosphorylase	K03783 "punA, PNP; purine-nucleoside phosphorylase " -- ko00230; Purine metabolism; Nucleotide metabolism; Metabolism|ko00760; Nicotinate and nicotinamide metabolism; Nucleotide metabolism; Metabolism|	GO:0003674,GO:0003824,GO:0004731,GO:0005575,GO:0005737,GO:0006139,GO:0006166,GO:0006725,GO:0006807,GO:0008150,GO:0008152,GO:0009058,GO:0009116,GO:0009119,GO:0009163,GO:0009987,GO:0016740,GO:0016757,GO:0016763,GO:0018130,GO:0019438,GO:0034641,GO:0034654,GO:0042278,GO:0042451,GO:0042455,GO:0043094,GO:0043101,GO:0043174,GO:0044237,GO:0044238,GO:0044249,GO:0044271,GO:0044281,GO:0044424,GO:0044464,GO:…	WP_003456857_1; COG0005:Purine	XM_027371184.1; PREDICTED: Penaeus vannamei purine nucleoside phosphorylase-like (LOC113818958), transcript variant X4, mRNA	PF01048.23:PNP_UDP_1;	up	10.4045	-	9.67713	-	2.8976	-	-0.961935
UPB.46.4	UPB.46	C1	RAB18	ras-related protein Rab-18-like [Penaeus monodon]	RAB18_CHICK:Ras-related protein Rab-18	K07910 RAB18; Ras-related protein Rab-18 -- ko04131; Membrane trafficking; Protein families: genetic information processing; Brite Hierarchies|ko04031; GTP-binding proteins; Protein families: genetic information processing; Brite Hierarchies|	GO:0000166,GO:0001654,GO:0001882,GO:0001883,GO:0003674,GO:0003824,GO:0003924,GO:0005488,GO:0005525,GO:0005575,GO:0005794,GO:0005811,GO:0006810,GO:0006886,GO:0006996,GO:0007420,GO:0007423,GO:0008104,GO:0008150,GO:0009987,GO:0015031,GO:0015833,GO:0016020,GO:0016043,GO:0016324,GO:0016462,GO:0016787,GO:0016817,GO:0016818,GO:0017076,GO:0017111,GO:0019001,GO:0019003,GO:0032502,GO:0032549,GO:0032550,GO:…	WP_015132449_1; COG1100:GTPase	XM_037941577.1; PREDICTED: Penaeus monodon ras-related protein Rab-18-like (LOC119592664), mRNA	PF00005.30:ABC_tran;PF00009.30:GTP_EFTU;PF00025.24:Arf;PF00071.25:Ras;PF01926.26:MMR_HSR1;PF03029.20:ATP_bind_1;PF03193.19:RsgA_GTPase;PF04670.15:Gtr1_RagA;PF05049.16:IIGP;PF05621.14:TniB;PF07475.15:Hpr_kinase_C;PF08477.16:Roc;PF09439.13:SRPRB;PF10662.12:PduV-EutP;PF11111.11:CENP-M;PF12775.10:AAA_7;PF13191.9:AAA_16;PF13401.9:AAA_22;PF13479.9:AAA_24;PF13555.9:AAA_29;	up	4.0504	-	4.50341	-	2.03586	-	1.92995
MSTRG.548.2	MSTRG.548	C1	HDA11	histone deacetylase 11-like [Penaeus japonicus]	HDA11_MOUSE:Histone deacetylase 11	K11418 HDAC11; histone deacetylase 11 -- ko04613; Neutrophil extracellular trap formation; Immune system; Organismal Systems|ko05203; Viral carcinogenesis; Immune system; Organismal Systems|ko05034; Alcoholism; Immune system; Organismal Systems|ko03036; Chromosome and associated proteins; Immune system; Organismal Systems|	GO:0000118,GO:0003674,GO:0003824,GO:0004407,GO:0005575,GO:0005634,GO:0005737,GO:0005886,GO:0006325,GO:0006464,GO:0006476,GO:0006807,GO:0008150,GO:0008152,GO:0009987,GO:0014003,GO:0016020,GO:0016043,GO:0016569,GO:0016570,GO:0016575,GO:0016787,GO:0016810,GO:0016811,GO:0019213,GO:0019538,GO:0021782,GO:0032502,GO:0032991,GO:0033558,GO:0035601,GO:0036211,GO:0043170,GO:0043226,GO:0043227,GO:0043229,GO:…	WP_081435965_1; COG0123:Acetoin	XM_027351311.1; PREDICTED: Penaeus vannamei histone deacetylase 11-like (LOC113800528), mRNA	PF00850.22:Hist_deacetyl;PF06866.14:DUF1256;	up	4.86356	-	2.84305	-	-1.11232	-	1.00054
MSTRG.21567.29	MSTRG.21567	C1	NA	serine/arginine repetitive matrix protein 1-like [Penaeus vannamei]	NA	NA	NA	NA	XM_027351137.1; PREDICTED: Penaeus vannamei serine/arginine repetitive matrix protein 1-like (LOC113800368), mRNA	NA	up	6.66765	-	3.49925	-	0.433625	-	1.48158
PB.2122.1	PB.2122	C1	NA	hypothetical protein C7M84_005436 [Penaeus vannamei]	NA	NA	NA	NA	NA	PF02367.20:TsaE;PF05272.14:VirE;PF05729.15:NACHT;PF13191.9:AAA_16;PF13238.9:AAA_18;PF13245.9:AAA_19;PF13401.9:AAA_22;PF13604.9:AAA_30;	up	3.17608	-	2.25713	-	-0.600491	-	0.308512
rna-XM_027352371.1	rna-XM_027352371	C1	MA2C1	alpha-mannosidase 2C1-like [Penaeus vannamei]	MA2C1_HUMAN:Alpha-mannosidase 2C1	K01191 MAN2C1; alpha-mannosidase -- ko00511; Other glycan degradation; Glycan biosynthesis and metabolism; Metabolism|ko04131; Membrane trafficking; Glycan biosynthesis and metabolism; Metabolism|	GO:0003674,GO:0003824,GO:0004553,GO:0004559,GO:0005488,GO:0005575,GO:0005654,GO:0005829,GO:0005975,GO:0005996,GO:0006013,GO:0008150,GO:0008152,GO:0009056,GO:0009311,GO:0009313,GO:0015923,GO:0016052,GO:0016787,GO:0016798,GO:0019318,GO:0030246,GO:0043167,GO:0043169,GO:0044238,GO:0044281,GO:0044422,GO:0044424,GO:0044428,GO:0044444,GO:0044446,GO:0044464,GO:0044699,GO:0044710,GO:0044712,GO:0044723,GO:…	WP_009512739_1; COG0383:Alpha-mannosidase	XM_027352371.1; PREDICTED: Penaeus vannamei alpha-mannosidase 2C1-like (LOC113801950), transcript variant X1, mRNA	PF01074.25:Glyco_hydro_38N;PF07748.16:Glyco_hydro_38C;PF09261.14:Alpha-mann_mid;PF17677.4:Glyco_hydro38C2;	up	8.84575	up	8.12771	-	-0.183732	-	0.16692
MSTRG.23371.3	MSTRG.23371	C1	CRY1	cryptochrome-1-like [Penaeus vannamei]	CRY1_HUMAN:Cryptochrome-1	K02295 CRY; cryptochrome -- ko04710; Circadian rhythm; Environmental adaptation; Organismal Systems|	GO:0000122,GO:0000166,GO:0000975,GO:0001067,GO:0003674,GO:0003676,GO:0003677,GO:0003690,GO:0004871,GO:0004872,GO:0005102,GO:0005488,GO:0005515,GO:0005575,GO:0005634,GO:0005737,GO:0005739,GO:0005975,GO:0005996,GO:0006006,GO:0006094,GO:0006109,GO:0006111,GO:0006355,GO:0006357,GO:0007165,GO:0007623,GO:0008150,GO:0008152,GO:0008277,GO:0009058,GO:0009314,GO:0009416,GO:0009605,GO:0009628,GO:0009637,GO:…	NP_924695_1; COG0415:Deoxyribodipyrimidine	XM_027370617.1; PREDICTED: Penaeus vannamei cryptochrome-1-like (LOC113818442), mRNA	PF00875.21:DNA_photolyase;PF03441.17:FAD_binding_7;	up	7.58351	-	7.5168	-	0.434987	-	0.122297
rna-XM_027355456.1	rna-XM_027355456	C1	NAC1	uncharacterized protein LOC113804564 [Penaeus vannamei]	NAC1_MOUSE:Sodium/calcium exchanger 1	K05849 "SLC8A, NCX; solute carrier family 8 (sodium/calcium exchanger)" -- ko04371; Apelin signaling pathway; Signal transduction; Environmental Information Processing|ko04020; Calcium signaling pathway; Signal transduction; Environmental Information Processing|ko04022; cGMP-PKG signaling pathway; Signal transduction; Environmental Information Processing|ko04260; Cardiac muscle contraction; Signa…	GO:0000302,GO:0001666,GO:0001892,GO:0001932,GO:0001933,GO:0002026,GO:0002027,GO:0002028,GO:0003006,GO:0003007,GO:0003008,GO:0003012,GO:0003013,GO:0003018,GO:0003674,GO:0005215,GO:0005432,GO:0005488,GO:0005509,GO:0005515,GO:0005516,GO:0005575,GO:0005654,GO:0005739,GO:0005874,GO:0005886,GO:0005911,GO:0006469,GO:0006810,GO:0006811,GO:0006812,GO:0006814,GO:0006816,GO:0006873,GO:0006874,GO:0006875,GO:…	NA	XM_027355456.1; PREDICTED: Penaeus vannamei uncharacterized LOC113804564 (LOC113804564), mRNA	PF01080.20:Presenilin;PF01699.27:Na_Ca_ex;	up	2.99266	-	1.67544	-	-0.0519613	-	0.265134
rna-XM_027359168.1	rna-XM_027359168	C1	VRK1	serine/threonine-protein kinase VRK1-like isoform X1 [Penaeus vannamei]	VRK1_MOUSE:Serine/threonine-protein kinase VRK1	K08816 VRK; vaccinia related kinase -- ko01001; Protein kinases; Protein families: metabolism; Brite Hierarchies|	GO:0000166,GO:0003674,GO:0003824,GO:0004672,GO:0004674,GO:0005488,GO:0005515,GO:0005524,GO:0005575,GO:0005634,GO:0005654,GO:0005730,GO:0005795,GO:0005829,GO:0006464,GO:0006468,GO:0006793,GO:0006796,GO:0006807,GO:0006950,GO:0006974,GO:0006996,GO:0007030,GO:0007049,GO:0007165,GO:0008150,GO:0008152,GO:0009987,GO:0016043,GO:0016301,GO:0016310,GO:0016740,GO:0016772,GO:0016773,GO:0017076,GO:0018105,GO:…	WP_015044322_1; COG0515:Serine/threonine	XM_027359168.1; PREDICTED: Penaeus vannamei serine/threonine-protein kinase VRK1-like (LOC113807867), transcript variant X1, mRNA	PF00069.28:Pkinase;PF03109.19:ABC1;PF06293.17:Kdo;PF07714.20:PK_Tyr_Ser-Thr;PF17667.4:Pkinase_fungal;	up	6.94894	-	5.81572	-	1.14197	-	-0.475283
rna-XM_027351763.1	rna-XM_027351763	C1	SNX14	sorting nexin-14-like isoform X4 [Penaeus vannamei]	SNX14_DANRE:Sorting nexin-14	K17926 SNX14; sorting nexin-14 -- ko04990; Domain-containing proteins not elsewhere classified; Protein families: signaling and cellular processes; Brite Hierarchies|	GO:0000323,GO:0003674,GO:0005488,GO:0005543,GO:0005575,GO:0005764,GO:0005765,GO:0005768,GO:0005770,GO:0005773,GO:0005774,GO:0006914,GO:0006996,GO:0007033,GO:0008150,GO:0008152,GO:0008289,GO:0009056,GO:0009987,GO:0010008,GO:0016020,GO:0016043,GO:0021680,GO:0030425,GO:0030902,GO:0031090,GO:0031410,GO:0031902,GO:0031982,GO:0032502,GO:0035091,GO:0042995,GO:0043005,GO:0043167,GO:0043168,GO:0043226,GO:…	NA	XM_027351763.1; PREDICTED: Penaeus vannamei sorting nexin-14-like (LOC113800944), transcript variant X4, mRNA	PF00615.22:RGS;PF00787.27:PX;PF02194.18:PXA;PF08628.15:Nexin_C;	up	7.17043	-	5.78911	-	2.92482	-	4.39265
MSTRG.13357.2	MSTRG.13357	C1	STAR	protein Star-like [Penaeus vannamei]	STAR_DROME:Protein Star	NA	GO:0000139,GO:0001709,GO:0001751,GO:0001754,GO:0002791,GO:0002793,GO:0003002,GO:0003006,GO:0003008,GO:0005575,GO:0005783,GO:0005789,GO:0005794,GO:0005886,GO:0006807,GO:0006810,GO:0006888,GO:0007389,GO:0007421,GO:0007445,GO:0007474,GO:0007476,GO:0007600,GO:0007601,GO:0007610,GO:0008150,GO:0008152,GO:0008219,GO:0008283,GO:0009653,GO:0009886,GO:0009953,GO:0009966,GO:0009967,GO:0009987,GO:0010008,GO:…	WP_013389099_1; COG2244:Membrane	XM_027367585.1; PREDICTED: Penaeus vannamei protein Star-like (LOC113815518), mRNA	PF05050.15:Methyltransf_21;	up	8.07072	up	7.14965	-	-0.613989	-	2.30387
MSTRG.7497.1	MSTRG.7497	C1	GSTT1	glutathione S-transferase theta-1-like [Penaeus vannamei]	GSTT1_MOUSE:Glutathione S-transferase theta-1	NA	GO:0001101,GO:0003674,GO:0003824,GO:0004364,GO:0004601,GO:0004602,GO:0005575,GO:0005634,GO:0005654,GO:0005737,GO:0005829,GO:0006139,GO:0006259,GO:0006304,GO:0006518,GO:0006575,GO:0006725,GO:0006749,GO:0006790,GO:0006805,GO:0006807,GO:0007568,GO:0007584,GO:0008150,GO:0008152,GO:0009605,GO:0009751,GO:0009987,GO:0009991,GO:0010033,GO:0010035,GO:0010269,GO:0014070,GO:0016209,GO:0016491,GO:0016684,GO:…	WP_068805889_1; COG0625:Glutathione	XM_027376208.1; PREDICTED: Penaeus vannamei glutathione S-transferase theta-1-like (LOC113823540), mRNA	PF00043.28:GST_C;	up	4.85576	-	4.98091	-	-0.118499	-	0.808123
MSTRG.10949.25	MSTRG.10949	C1	HEM0	hypothetical protein C7M84_013268 [Penaeus vannamei]	HEM0_DELLE:5-aminolevulinate synthase, erythroid-specific, mitochondrial	NA	GO:0001101,GO:0001666,GO:0003674,GO:0003824,GO:0003870,GO:0005488,GO:0005575,GO:0005739,GO:0005743,GO:0005759,GO:0006725,GO:0006778,GO:0006779,GO:0006782,GO:0006783,GO:0006807,GO:0006950,GO:0008150,GO:0008152,GO:0009058,GO:0009059,GO:0009628,GO:0009987,GO:0010033,GO:0014070,GO:0016020,GO:0016410,GO:0016740,GO:0016746,GO:0016747,GO:0016748,GO:0016749,GO:0018130,GO:0019438,GO:0019538,GO:0019842,GO:…	WP_064331833_1; COG0156:7-keto-8-aminopelargonate	XM_027382763.1; PREDICTED: Penaeus vannamei integrator complex subunit 13-like (LOC113829570), mRNA	PF13513.9:HEAT_EZ;	up	4.66702	-	3.28942	-	2.80691	-	3.17044
MSTRG.36566.7	MSTRG.36566	C1	PYG	glycogen phosphorylase-like [Penaeus vannamei]	PYG_DROME:Glycogen phosphorylase	K00688 "PYG, glgP; glycogen phosphorylase " -- ko00500; Starch and sucrose metabolism; Carbohydrate metabolism; Metabolism|ko04217; Necroptosis; Carbohydrate metabolism; Metabolism|ko02026; Biofilm formation - Escherichia coli; Carbohydrate metabolism; Metabolism|ko04910; Insulin signaling pathway; Carbohydrate metabolism; Metabolism|ko04922; Glucagon signaling pathway; Carbohydrate metabolism; M…	GO:0000272,GO:0002682,GO:0002683,GO:0003674,GO:0003824,GO:0004645,GO:0005488,GO:0005515,GO:0005575,GO:0005737,GO:0005975,GO:0005976,GO:0005977,GO:0005980,GO:0005981,GO:0006073,GO:0006091,GO:0006109,GO:0006112,GO:0006950,GO:0006952,GO:0007165,GO:0007166,GO:0007167,GO:0007169,GO:0008150,GO:0008152,GO:0008184,GO:0008286,GO:0008340,GO:0009056,GO:0009057,GO:0009251,GO:0009605,GO:0009607,GO:0009617,GO:…	WP_004514423_1; COG0058:Glucan	XM_027350951.1; PREDICTED: Penaeus vannamei glycogen phosphorylase-like (LOC113800223), mRNA	PF00343.23:Phosphorylase;	down	-9.09014	down	-9.22209	down	-11.5295	down	-11.748
rna-XM_027358655.1	rna-XM_027358655	C1	SLO	calcium-activated potassium channel slowpoke-like [Penaeus vannamei]	SLO_DROME:Calcium-activated potassium channel slowpoke	K04936 "KCNMA1, KCA1.1; potassium large conductance calcium-activated channel subfamily M alpha member 1" -- ko04022; cGMP-PKG signaling pathway; Signal transduction; Environmental Information Processing|ko04911; Insulin secretion; Signal transduction; Environmental Information Processing|ko04924; Renin secretion; Signal transduction; Environmental Information Processing|ko04270; Vascular smooth …	GO:0003674,GO:0005215,GO:0005216,GO:0005227,GO:0005244,GO:0005261,GO:0005267,GO:0005575,GO:0005886,GO:0006810,GO:0006811,GO:0006812,GO:0006813,GO:0007610,GO:0007617,GO:0007622,GO:0007623,GO:0008049,GO:0008150,GO:0008324,GO:0008582,GO:0009410,GO:0010646,GO:0010648,GO:0015075,GO:0015077,GO:0015079,GO:0015267,GO:0015269,GO:0015672,GO:0016020,GO:0019098,GO:0022414,GO:0022803,GO:0022832,GO:0022836,GO:…	WP_127017929_1; COG0569:Trk/Ktr	XM_027358655.1; PREDICTED: Penaeus vannamei calcium-activated potassium channel slowpoke-like (LOC113807409), mRNA	PF00520.34:Ion_trans;PF00858.27:ASC;PF02254.21:TrkA_N;PF03493.21:BK_channel_a;PF07885.19:Ion_trans_2;PF15118.9:DUF4560;	up	6.2929	-	5.18316	-	0.714351	-	2.49762
MSTRG.15154.5	MSTRG.15154	C1	NA	hypothetical protein C7M84_024459, partial [Penaeus vannamei]	NA	NA	NA	NA	XM_027351712.1; PREDICTED: Penaeus vannamei arginine/serine-rich protein PNISR-like (LOC113800907), transcript variant X3, mRNA	PF02535.25:Zip;PF12722.10:Hid1;PF15996.8:PNISR;	up	10.9937	-	8.326	-	1.52561	-	1.35711
rna-XM_027353638.1	rna-XM_027353638	C1	TADBP	TAR DNA-binding protein 43-like isoform X7 [Penaeus vannamei]	TADBP_XENTR:TAR DNA-binding protein 43	K23600 "TARDBP, TDP43; TAR DNA-binding protein 43" -- ko03015; mRNA surveillance pathway; Translation; Genetic Information Processing|ko05014; Amyotrophic lateral sclerosis; Translation; Genetic Information Processing|ko05022; Pathways of neurodegeneration - multiple diseases; Translation; Genetic Information Processing|ko03019; Messenger RNA biogenesis; Translation; Genetic Information Processin…	GO:0003674,GO:0003676,GO:0003677,GO:0003723,GO:0005488,GO:0005575,GO:0005654,GO:0005739,GO:0006139,GO:0006396,GO:0006397,GO:0006725,GO:0006807,GO:0008150,GO:0008152,GO:0008380,GO:0009987,GO:0010468,GO:0010494,GO:0016070,GO:0016071,GO:0019222,GO:0030529,GO:0031647,GO:0032991,GO:0034641,GO:0035770,GO:0036464,GO:0042752,GO:0043170,GO:0043226,GO:0043227,GO:0043228,GO:0043229,GO:0043231,GO:0043232,GO:…	NA	XM_027353638.1; PREDICTED: Penaeus vannamei TAR DNA-binding protein 43-like (LOC113802926), transcript variant X7, mRNA	PF00076.25:RRM_1;PF14605.9:Nup35_RRM_2;PF16367.8:RRM_7;PF17797.4:RL;PF18694.4:TDP43_N;	up	5.3667	-	2.51223	-	-3.3408	-	-3.54632
MSTRG.11784.1	MSTRG.11784	C1	CRY2	cryptochrome-2-like isoform X2 [Penaeus vannamei]	CRY2_HUMAN:Cryptochrome-2	K02295 CRY; cryptochrome -- ko04710; Circadian rhythm; Environmental adaptation; Organismal Systems|	GO:0000122,GO:0000166,GO:0000975,GO:0000976,GO:0001067,GO:0003674,GO:0003676,GO:0003677,GO:0003684,GO:0003690,GO:0003697,GO:0004871,GO:0004872,GO:0005102,GO:0005488,GO:0005515,GO:0005575,GO:0005576,GO:0005634,GO:0005737,GO:0005739,GO:0005829,GO:0006355,GO:0006357,GO:0006606,GO:0006810,GO:0006886,GO:0006913,GO:0007165,GO:0007623,GO:0008104,GO:0008150,GO:0009314,GO:0009416,GO:0009605,GO:0009628,GO:…	NP_924695_1; COG0415:Deoxyribodipyrimidine	XM_027383794.1; PREDICTED: Penaeus vannamei cryptochrome-2-like (LOC113830589), transcript variant X2, mRNA	PF00875.21:DNA_photolyase;PF03441.17:FAD_binding_7;	up	2.04918	up	2.14931	-	-0.289279	-	-0.223047
rna-XM_027355591.1	rna-XM_027355591	C1	4CL1	probable 4-coumarate--CoA ligase 1 [Penaeus vannamei]	4CL1_DICDI:Probable 4-coumarate--CoA ligase 1	K01904 4CL; 4-coumarate--CoA ligase -- ko00130; Ubiquinone and other terpenoid-quinone biosynthesis; Metabolism of cofactors and vitamins; Metabolism|ko00940; Phenylpropanoid biosynthesis; Metabolism of cofactors and vitamins; Metabolism|	GO:0000166,GO:0003674,GO:0003824,GO:0005488,GO:0005524,GO:0006725,GO:0008150,GO:0008152,GO:0009698,GO:0009987,GO:0016207,GO:0016405,GO:0016874,GO:0016877,GO:0016878,GO:0017076,GO:0019748,GO:0030554,GO:0032553,GO:0032555,GO:0032559,GO:0035639,GO:0036094,GO:0043167,GO:0043168,GO:0044237,GO:0044699,GO:0044710,GO:0044763,GO:0071704,GO:0097159,GO:0097367,GO:1901265,GO:1901360,GO:1901363	WP_012844691_1; COG0318:O-succinylbenzoic	XM_027355591.1; PREDICTED: Penaeus vannamei probable 4-coumarate--CoA ligase 1 (LOC113804700), transcript variant X3, mRNA	PF00501.31:AMP-binding;PF13193.9:AMP-binding_C;	up	3.11382	-	1.00553	-	0.0438922	-	-0.0683092
PB.224.1	PB.224	C1	ELMD3	ELMO domain-containing protein 3-like [Penaeus vannamei]	ELMD3_HUMAN:ELMO domain-containing protein 3	K23538 ELMOD; ELMO domain-containing protein -- ko04131; Membrane trafficking; Protein families: genetic information processing; Brite Hierarchies|ko03037; Cilium and associated proteins; Protein families: genetic information processing; Brite Hierarchies|	GO:0005575,GO:0005737,GO:0005856,GO:0005886,GO:0005929,GO:0016020,GO:0032420,GO:0042995,GO:0043226,GO:0043228,GO:0043229,GO:0043232,GO:0044422,GO:0044424,GO:0044464,GO:0060091,GO:0097458,GO:0097730,GO:0097732,GO:0098858,GO:0120025	NA	XM_027364797.1; PREDICTED: Penaeus vannamei ELMO domain-containing protein 3-like (LOC113812879), transcript variant X1, mRNA	PF04727.16:ELMO_CED12;PF15624.9:Mif2_N;	up	3.14399	-	2.96527	-	0.74007	-	0.193535
PB.241.50	PB.241	C1	NA	uncharacterized protein LOC119592527 [Penaeus monodon]	NA	NA	NA	NA	XM_027381957.1; PREDICTED: Penaeus vannamei dentin sialophosphoprotein-like (LOC113828900), mRNA	PF05282.14:AAR2;PF06217.15:GAGA_bind;PF10238.12:Eapp_C;PF10500.12:SR-25;PF12569.11:NatA_aux_su;PF15794.8:CCDC106;	up	5.27606	-	0	-	-1.2913	-	-1.24598
MSTRG.26356.2	MSTRG.26356	C1	ANM1	protein arginine N-methyltransferase 1-like [Penaeus vannamei]	ANM1_HUMAN:Protein arginine N-methyltransferase 1	K11434 PRMT1; type I protein arginine methyltransferase -- ko04068; FoxO signaling pathway; Signal transduction; Environmental Information Processing|ko04922; Glucagon signaling pathway; Signal transduction; Environmental Information Processing|ko03036; Chromosome and associated proteins; Signal transduction; Environmental Information Processing|	GO:0000166,GO:0001701,GO:0001932,GO:0001933,GO:0001934,GO:0002682,GO:0002683,GO:0002684,GO:0003674,GO:0003676,GO:0003677,GO:0003723,GO:0003824,GO:0005488,GO:0005515,GO:0005575,GO:0005634,GO:0005654,GO:0005737,GO:0005829,GO:0006139,GO:0006325,GO:0006396,GO:0006461,GO:0006464,GO:0006479,GO:0006508,GO:0006725,GO:0006807,GO:0007165,GO:0007166,GO:0007275,GO:0008150,GO:0008152,GO:0008168,GO:0008170,GO:…	WP_070394660_1; COG2264:Ribosomal	XM_027362000.1; PREDICTED: Penaeus vannamei protein arginine N-methyltransferase 1-like (LOC113810309), mRNA	PF01135.22:PCMT;PF01728.22:FtsJ;PF02353.23:CMAS;PF02390.20:Methyltransf_4;PF02475.19:Met_10;PF03602.18:Cons_hypoth95;PF03848.17:TehB;PF05175.17:MTS;PF05185.19:PRMT5;PF06325.16:PrmA;PF07021.15:MetW;PF08003.14:Methyltransf_9;PF08241.15:Methyltransf_11;PF08242.15:Methyltransf_12;PF10294.12:Methyltransf_16;PF12847.10:Methyltransf_18;PF13489.9:Methyltransf_23;PF13649.9:Methyltransf_25;PF13679.9:Methyl…	up	7.84648	up	7.80503	-	0.120609	-	-0.351747
rna-XM_027359956.1	rna-XM_027359956	C1	STI1	STI1-like protein [Penaeus vannamei]	STI1_YEAST:Heat shock protein STI1	NA	GO:0003674,GO:0003676,GO:0003723,GO:0003729,GO:0004857,GO:0005488,GO:0005515,GO:0005575,GO:0005737,GO:0006457,GO:0006605,GO:0006626,GO:0006810,GO:0006839,GO:0006886,GO:0008104,GO:0008150,GO:0009987,GO:0015031,GO:0015833,GO:0030234,GO:0030544,GO:0031072,GO:0033036,GO:0033365,GO:0034613,GO:0042030,GO:0042886,GO:0044424,GO:0044464,GO:0045184,GO:0046907,GO:0051179,GO:0051234,GO:0051641,GO:0051649,GO:…	NA	XM_027359956.1; PREDICTED: Penaeus vannamei STI1-like protein (LOC113808528), mRNA	PF00515.31:TPR_1;PF04124.15:Dor1;PF04212.21:MIT;PF07719.20:TPR_2;PF13181.9:TPR_8;PF13414.9:TPR_11;PF13428.9:TPR_14;PF13431.9:TPR_17;PF13432.9:TPR_16;	up	3.46981	-	2.9375	-	0.614196	-	0.821671
MSTRG.23559.2	MSTRG.23559	C1	NA	WASH complex subunit 2-like [Penaeus vannamei]	NA	NA	NA	NA	XM_027357929.1; PREDICTED: Penaeus vannamei WASH complex subunit 2-like (LOC113806762), mRNA	PF13634.9:Nucleoporin_FG;	up	3.68268	-	2.99783	-	1.23343	-	0.876227
MSTRG.19038.12	MSTRG.19038	C1	CEPT1	choline/ethanolaminephosphotransferase 1-like isoform X2 [Penaeus vannamei]	CEPT1_CHICK:Choline/ethanolaminephosphotransferase 1	NA	GO:0003674,GO:0003824,GO:0004142,GO:0004307,GO:0005488,GO:0005575,GO:0005789,GO:0005794,GO:0006629,GO:0006644,GO:0006646,GO:0006650,GO:0006793,GO:0006796,GO:0008150,GO:0008152,GO:0008610,GO:0008654,GO:0009058,GO:0009987,GO:0016020,GO:0016740,GO:0016772,GO:0016780,GO:0017169,GO:0019637,GO:0031090,GO:0031965,GO:0043167,GO:0043169,GO:0043226,GO:0043227,GO:0043229,GO:0043231,GO:0044237,GO:0044238,GO:…	AKV00385_1; COG5050:sn-1,2-diacylglycerol	XM_027366914.1; PREDICTED: Penaeus vannamei choline/ethanolaminephosphotransferase 1-like (LOC113814834), transcript variant X16, mRNA	PF01066.24:CDP-OH_P_transf;	up	8.24453	-	0	-	-5.27162	-	-5.39403
MSTRG.20132.11	MSTRG.20132	C1	FRY	LOW QUALITY PROTEIN: protein furry-like [Penaeus vannamei]	FRY_DROME:Protein furry	NA	GO:0000902,GO:0000904,GO:0001932,GO:0001934,GO:0003006,GO:0005575,GO:0005737,GO:0005938,GO:0006355,GO:0006928,GO:0006996,GO:0007017,GO:0007018,GO:0007476,GO:0008037,GO:0008038,GO:0008150,GO:0008407,GO:0009653,GO:0009886,GO:0009887,GO:0009889,GO:0009891,GO:0009893,GO:0009987,GO:0010468,GO:0010556,GO:0010557,GO:0010562,GO:0010604,GO:0010628,GO:0010769,GO:0010975,GO:0016043,GO:0019219,GO:0019220,GO:…	NA	XM_027376597.1; PREDICTED: Penaeus vannamei uncharacterized LOC113823878 (LOC113823878), mRNA	PF08490.15:DUF1744;PF14225.9:MOR2-PAG1_C;PF19421.2:Fry_C;	up	8.12611	-	7.49569	-	2.40276	-	0.924314
MSTRG.29512.14	MSTRG.29512	C1	NA	NA	NA	NA	NA	NA	XM_027360538.1; PREDICTED: Penaeus vannamei CUGBP Elav-like family member 2 (LOC113809050), mRNA	NA	up	11.3848	up	11.5253	down	-9.27863	-	-1.05461
rna-XM_027367960.1	rna-XM_027367960	C1	RAD50	DNA repair protein RAD50-like [Penaeus vannamei]	RAD50_HUMAN:DNA repair protein RAD50	K10866 RAD50; DNA repair protein RAD50 -- ko03440; Homologous recombination; Replication and repair; Genetic Information Processing|ko03450; Non-homologous end-joining; Replication and repair; Genetic Information Processing|ko04218; Cellular senescence; Replication and repair; Genetic Information Processing|ko03032; DNA replication proteins; Replication and repair; Genetic Information Processing|…	GO:0000018,GO:0000019,GO:0000075,GO:0000166,GO:0000228,GO:0000722,GO:0000723,GO:0000729,GO:0000781,GO:0000793,GO:0000794,GO:0001932,GO:0001934,GO:0003674,GO:0003676,GO:0003677,GO:0003690,GO:0003691,GO:0003697,GO:0003824,GO:0005488,GO:0005515,GO:0005524,GO:0005575,GO:0005634,GO:0005654,GO:0005694,GO:0006139,GO:0006259,GO:0006278,GO:0006281,GO:0006302,GO:0006310,GO:0006312,GO:0006725,GO:0006807,GO:…	NA	XM_027367960.1; PREDICTED: Penaeus vannamei DNA repair protein RAD50-like (LOC113815949), mRNA	PF00005.30:ABC_tran;PF02463.22:SMC_N;PF04423.17:Rad50_zn_hook;PF04513.15:Baculo_PEP_C;PF12718.10:Tropomyosin_1;PF13166.9:AAA_13;PF13175.9:AAA_15;PF13191.9:AAA_16;PF13304.9:AAA_21;PF13476.9:AAA_23;PF13555.9:AAA_29;	up	7.73973	up	8.53121	-	0.927892	-	-0.506166
rna-XM_027359029.1	rna-XM_027359029	C1	ESTJ	liver carboxylesterase 2-like [Penaeus vannamei]	ESTJ_TRICA:Juvenile hormone esterase	NA	GO:0003674,GO:0003824,GO:0004453,GO:0005575,GO:0005576,GO:0016787,GO:0016788,GO:0052689	WP_012921944_1; COG2272:Carboxylesterase	XM_027359029.1; PREDICTED: Penaeus vannamei liver carboxylesterase 2-like (LOC113807718), mRNA	PF00135.31:COesterase;PF00326.24:Peptidase_S9;PF00756.23:Esterase;PF07859.16:Abhydrolase_3;PF10340.12:Say1_Mug180;PF20434.1:BD-FAE;	up	3.0845	up	3.32946	-	-0.593715	-	0.831741
MSTRG.6859.1	MSTRG.6859	C1	PLPP3	putative phosphatidate phosphatase isoform X2 [Penaeus vannamei]	PLPP3_MOUSE:Phospholipid phosphatase 3	NA	GO:0000139,GO:0001568,GO:0001702,GO:0001932,GO:0001933,GO:0001934,GO:0003674,GO:0003824,GO:0005102,GO:0005178,GO:0005488,GO:0005515,GO:0005575,GO:0005789,GO:0005794,GO:0005802,GO:0005886,GO:0006066,GO:0006355,GO:0006629,GO:0006643,GO:0006644,GO:0006665,GO:0006670,GO:0006672,GO:0006793,GO:0006796,GO:0006807,GO:0006810,GO:0006890,GO:0006950,GO:0007155,GO:0007165,GO:0007166,GO:0007229,GO:0007369,GO:…	NA	XM_047619283.1; PREDICTED: Penaeus chinensis putative phosphatidate phosphatase (LOC125029424), transcript variant X4, mRNA	NA	up	4.84545	-	3.9432	-	0.155357	-	-0.391033
rna-XM_027382094.1	rna-XM_027382094	C1	DGAT1	diacylglycerol O-acyltransferase 1-like [Penaeus vannamei]	DGAT1_MOUSE:Diacylglycerol O-acyltransferase 1	K11155 DGAT1; diacylglycerol O-acyltransferase 1 -- ko00561; Glycerolipid metabolism; Lipid metabolism; Metabolism|ko00830; Retinol metabolism; Lipid metabolism; Metabolism|ko04975; Fat digestion and absorption; Lipid metabolism; Metabolism|	GO:0002790,GO:0003674,GO:0003824,GO:0003846,GO:0004144,GO:0005488,GO:0005504,GO:0005515,GO:0005575,GO:0005789,GO:0005886,GO:0006629,GO:0006637,GO:0006638,GO:0006639,GO:0006640,GO:0006641,GO:0006732,GO:0006790,GO:0006793,GO:0006810,GO:0008104,GO:0008150,GO:0008152,GO:0008289,GO:0008374,GO:0008610,GO:0009058,GO:0009306,GO:0009889,GO:0009891,GO:0009893,GO:0009914,GO:0009987,GO:0010565,GO:0010817,GO:…	NA	XM_027382094.1; PREDICTED: Penaeus vannamei diacylglycerol O-acyltransferase 1-like (LOC113829016), mRNA	PF03062.22:MBOAT;PF10710.12:DUF2512;PF13073.9:DUF3937;PF13813.9:MBOAT_2;	up	2.11212	-	1.05145	-	0.12727	-	0.177633
MSTRG.18976.2	MSTRG.18976	C1	NA	uncharacterized protein LOC113830581 [Penaeus vannamei]	NA	NA	GO:0003674,GO:0005488,GO:0005575,GO:0005576,GO:0008061,GO:0097367	NA	XM_027383784.1; PREDICTED: Penaeus vannamei uncharacterized LOC113830581 (LOC113830581), mRNA	PF01607.27:CBM_14;	up	4.36665	-	2.21491	-	-6.83078	-	-2.27144
MSTRG.6909.3	MSTRG.6909	C1	NA	NA	NA	NA	NA	NA	XM_027376678.1; PREDICTED: Penaeus vannamei hemocyte protein-glutamine gamma-glutamyltransferase-like (LOC113823946), mRNA	NA	up	4.57706	-	4.51746	-	0.924907	-	0.920972
MSTRG.7873.4	MSTRG.7873	C1	NA	galactose-specific lectin nattectin-like [Penaeus vannamei]	NA	NA	NA	NA	XM_027363772.1; PREDICTED: Penaeus vannamei galactose-specific lectin nattectin-like (LOC113811918), mRNA	PF00059.24:Lectin_C;	up	5.20125	-	4.43349	-	0.812932	-	0.542079
MSTRG.15368.5	MSTRG.15368	C1	ATPB	F1-ATP synthase beta subunit [Penaeus vannamei]	ATPB_HEMPU:ATP synthase subunit beta, mitochondrial	K02112 "ATPF1B, atpD; F-type H+/Na+-transporting ATPase subunit beta " -- ko00190; Oxidative phosphorylation; Energy metabolism; Metabolism|ko00195; Photosynthesis; Energy metabolism; Metabolism|ko00194; Photosynthesis proteins; Energy metabolism; Metabolism|	GO:0000166,GO:0003674,GO:0003824,GO:0005215,GO:0005488,GO:0005524,GO:0005575,GO:0005743,GO:0006139,GO:0006163,GO:0006725,GO:0006753,GO:0006793,GO:0006796,GO:0006807,GO:0006810,GO:0006811,GO:0006812,GO:0006818,GO:0008150,GO:0008152,GO:0008324,GO:0009117,GO:0009123,GO:0009126,GO:0009141,GO:0009144,GO:0009150,GO:0009161,GO:0009167,GO:0009199,GO:0009205,GO:0009259,GO:0009987,GO:0015075,GO:0015077,GO:…	WP_085783843_1; COG0055:FoF1-type	XM_027382549.1; PREDICTED: Penaeus vannamei ATP synthase subunit beta, mitochondrial-like (LOC113829387), mRNA	PF00005.30:ABC_tran;PF00006.28:ATP-synt_ab;PF00931.25:NB-ARC;PF01637.21:ATPase_2;PF02874.26:ATP-synt_ab_N;PF03193.19:RsgA_GTPase;PF06745.16:ATPase;PF09848.12:DUF2075;PF13191.9:AAA_16;PF13245.9:AAA_19;	up	7.75614	-	0	-	-6.46077	-	-6.59443
MSTRG.22271.2	MSTRG.22271	C1	FBRL	rRNA 2'-O-methyltransferase fibrillarin-like [Penaeus vannamei]	FBRL_DROER:rRNA 2'-O-methyltransferase fibrillarin	K14563 "NOP1, FBL; rRNA 2'-O-methyltransferase fibrillarin " -- ko03008; Ribosome biogenesis in eukaryotes; Translation; Genetic Information Processing|ko03009; Ribosome biogenesis; Translation; Genetic Information Processing|	GO:0001651,GO:0003674,GO:0003676,GO:0003723,GO:0003824,GO:0005488,GO:0005575,GO:0006139,GO:0006364,GO:0006396,GO:0006725,GO:0006807,GO:0008150,GO:0008152,GO:0008168,GO:0009987,GO:0015030,GO:0016070,GO:0016072,GO:0016604,GO:0016740,GO:0016741,GO:0032259,GO:0032991,GO:0034470,GO:0034641,GO:0034660,GO:0043170,GO:0044237,GO:0044238,GO:0044260,GO:0044422,GO:0044424,GO:0044428,GO:0044446,GO:0044451,GO:…	WP_048164934_1; COG1889:Fibrillarin-like	XM_027365281.1; PREDICTED: Penaeus vannamei rRNA 2'-O-methyltransferase fibrillarin-like (LOC113813302), mRNA	PF01189.20:Methyltr_RsmB-F;PF01269.20:Fibrillarin;PF01728.22:FtsJ;PF05219.15:DREV;PF08704.13:GCD14;	up	10.799	up	11.1911	-	1.85299	-	1.78243
rna-XM_027359573.1	rna-XM_027359573	C1	SIDT1	SID1 transmembrane family member 1-like [Penaeus vannamei]	SIDT1_HUMAN:SID1 transmembrane family member 1	NA	GO:0000323,GO:0003674,GO:0003676,GO:0003723,GO:0003725,GO:0005215,GO:0005488,GO:0005496,GO:0005575,GO:0005764,GO:0005773,GO:0005886,GO:0006810,GO:0008150,GO:0008289,GO:0015485,GO:0015931,GO:0015932,GO:0016020,GO:0022857,GO:0022884,GO:0022891,GO:0022892,GO:0032934,GO:0036094,GO:0043178,GO:0043226,GO:0043227,GO:0043229,GO:0043231,GO:0044424,GO:0044444,GO:0044464,GO:0050657,GO:0050658,GO:0051032,GO:…	NA	XM_027359573.1; PREDICTED: Penaeus vannamei SID1 transmembrane family member 1-like (LOC113808226), transcript variant X2, mRNA	PF07332.14:Phage_holin_3_6;PF11992.11:TgpA_N;PF13965.9:SID-1_RNA_chan;	up	9.34912	up	7.68827	-	1.9241	-	1.71607
MSTRG.13392.1	MSTRG.13392	C1	NA	NA	NA	NA	NA	NA	XM_027358544.1; PREDICTED: Penaeus vannamei protein phosphatase methylesterase 1-like (LOC113807310), mRNA	NA	up	3.82684	-	1.2701	-	-0.654942	-	-1.59636
MSTRG.12906.21	MSTRG.12906	C1	AL1L2	10-formyltetrahydrofolate dehydrogenase [Penaeus vannamei]	AL1L2_MOUSE:Mitochondrial 10-formyltetrahydrofolate dehydrogenase	NA	GO:0003674,GO:0003824,GO:0004029,GO:0005575,GO:0005654,GO:0005739,GO:0006082,GO:0006139,GO:0006575,GO:0006629,GO:0006631,GO:0006635,GO:0006725,GO:0006730,GO:0006732,GO:0006733,GO:0006739,GO:0006740,GO:0006753,GO:0006760,GO:0006766,GO:0006767,GO:0006793,GO:0006796,GO:0006807,GO:0008150,GO:0008152,GO:0009056,GO:0009058,GO:0009062,GO:0009109,GO:0009117,GO:0009256,GO:0009258,GO:0009397,GO:0009987,GO:…	WP_013706637_1; COG0223:Methionyl-tRNA	XM_027369993.1; PREDICTED: Penaeus vannamei cytosolic 10-formyltetrahydrofolate dehydrogenase-like (LOC113817880), mRNA	PF00551.22:Formyl_trans_N;	up	10.3947	up	7.40335	-	-0.774576	-	0.949082
MSTRG.20675.7	MSTRG.20675	C1	NA	uncharacterized protein LOC122251791 isoform X2 [Penaeus japonicus]	NA	NA	NA	NA	XM_047634040.1; PREDICTED: Penaeus chinensis uncharacterized protein CG5098-like (LOC125039780), mRNA	PF13771.9:zf-HC5HC2H;PF13832.9:zf-HC5HC2H_2;	up	7.61896	-	6.76698	-	0.523303	-	-0.472396
rna-XM_027352237.1	rna-XM_027352237	C1	PCFT	solute carrier family 46 member 3-like [Penaeus vannamei]	PCFT_DANRE:Proton-coupled folate transporter	K14613 "SLC46A1; MFS transporter, PCFT/HCP family, solute carrier family 46 (folate transporter), member 1" -- ko02000; Transporters; Protein families: signaling and cellular processes; Brite Hierarchies|ko04977; Vitamin digestion and absorption; Protein families: signaling and cellular processes; Brite Hierarchies|ko04978; Mineral absorption; Protein families: signaling and cellular processes; B…	GO:0003674,GO:0005215,GO:0005488,GO:0005542,GO:0005575,GO:0005768,GO:0005886,GO:0006810,GO:0008150,GO:0010008,GO:0015291,GO:0015293,GO:0015350,GO:0016020,GO:0016323,GO:0016324,GO:0019842,GO:0022804,GO:0022857,GO:0031090,GO:0031406,GO:0031410,GO:0031982,GO:0033218,GO:0036094,GO:0043167,GO:0043168,GO:0043177,GO:0043226,GO:0043227,GO:0043229,GO:0044422,GO:0044424,GO:0044425,GO:0044433,GO:0044440,GO:…	NA	XM_027352237.1; PREDICTED: Penaeus vannamei solute carrier family 46 member 3-like (LOC113801802), transcript variant X1, mRNA	PF07690.19:MFS_1;PF10066.12:DUF2304;PF15062.9:ARL6IP6;	up	6.49238	-	5.7441	-	-0.142702	-	0.471803
MSTRG.3726.1	MSTRG.3726	C1	NAMPT	nicotinamide phosphoribosyltransferase-like [Penaeus vannamei]	NAMPT_PIG:Nicotinamide phosphoribosyltransferase	K03462 NAMPT; nicotinamide phosphoribosyltransferase -- ko00760; Nicotinate and nicotinamide metabolism; Metabolism of cofactors and vitamins; Metabolism|ko04621; NOD-like receptor signaling pathway; Metabolism of cofactors and vitamins; Metabolism|	GO:0003674,GO:0003824,GO:0005102,GO:0005125,GO:0005488,GO:0005515,GO:0005575,GO:0005615,GO:0005634,GO:0005737,GO:0006139,GO:0006725,GO:0006732,GO:0006733,GO:0006753,GO:0006793,GO:0006796,GO:0006807,GO:0007623,GO:0008150,GO:0008152,GO:0009058,GO:0009108,GO:0009117,GO:0009165,GO:0009435,GO:0009987,GO:0010468,GO:0016740,GO:0016757,GO:0016763,GO:0018130,GO:0019222,GO:0019359,GO:0019362,GO:0019363,GO:…	WP_053238714_1; COG1488:Nicotinic	XM_027381131.1; PREDICTED: Penaeus vannamei nicotinamide phosphoribosyltransferase-like (LOC113828203), mRNA	PF04095.19:NAPRTase;PF18127.4:NAMPT_N;	up	4.31221	-	3.04891	-	-0.147484	-	0.197687
rna-XM_027364942.1	rna-XM_027364942	C1	FA20C	extracellular serine/threonine protein CG31145-like, partial [Penaeus japonicus]	FA20C_DROME:Extracellular serine/threonine protein CG31145	K21958 FAM20C; extracellular serine/threonine protein kinase FAM20C -- ko04131; Membrane trafficking; Protein families: genetic information processing; Brite Hierarchies|	GO:0000139,GO:0000166,GO:0003674,GO:0003824,GO:0004672,GO:0004674,GO:0005488,GO:0005524,GO:0005575,GO:0005576,GO:0005794,GO:0006464,GO:0006468,GO:0006793,GO:0006796,GO:0006807,GO:0008150,GO:0008152,GO:0009987,GO:0016020,GO:0016301,GO:0016310,GO:0016740,GO:0016772,GO:0016773,GO:0017076,GO:0019538,GO:0030554,GO:0031090,GO:0032553,GO:0032555,GO:0032559,GO:0035639,GO:0036094,GO:0036211,GO:0043167,GO:…	NA	XM_027364942.1; PREDICTED: Penaeus vannamei extracellular serine/threonine protein CG31145-like (LOC113813001), mRNA	PF00454.30:PI3_PI4_kinase;PF06702.15:Fam20C;PF15051.9:FAM198;	up	1.93965	-	0.896174	-	0.37941	-	-0.0328344
PB.531.14	PB.531	C1	PRPS1	putative ribose-phosphate pyrophosphokinase 1 isoform X2 [Penaeus vannamei]	PRPS1_BOVIN:Ribose-phosphate pyrophosphokinase 1	K00948 "PRPS, prsA; ribose-phosphate pyrophosphokinase " -- ko00030; Pentose phosphate pathway; Carbohydrate metabolism; Metabolism|ko00230; Purine metabolism; Carbohydrate metabolism; Metabolism|	GO:0000166,GO:0000287,GO:0002189,GO:0003674,GO:0003824,GO:0004749,GO:0005488,GO:0005515,GO:0005524,GO:0005575,GO:0005737,GO:0006015,GO:0006082,GO:0006139,GO:0006144,GO:0006163,GO:0006164,GO:0006725,GO:0006753,GO:0006793,GO:0006796,GO:0006807,GO:0007399,GO:0008150,GO:0008152,GO:0009058,GO:0009112,GO:0009113,GO:0009117,GO:0009123,GO:0009124,GO:0009156,GO:0009161,GO:0009165,GO:0009987,GO:0016301,GO:…	WP_013908891_1; COG0462:Phosphoribosylpyrophosphate	XR_003477705.1; PREDICTED: Penaeus vannamei ribose-phosphate pyrophosphokinase 2 (LOC113826905), transcript variant X4, misc_RNA	PF00156.30:Pribosyltran;PF13793.9:Pribosyltran_N;PF14572.9:Pribosyl_synth;PF14681.9:UPRTase;PF20056.2:DUF6455;	up	8.09467	-	5.02258	-	-0.150476	-	-1.89551
PB.3025.1	PB.3025	C1	RRS1	ribosome biogenesis regulatory protein homolog [Penaeus vannamei]	RRS1_HUMAN:Ribosome biogenesis regulatory protein homolog	K14852 RRS1; regulator of ribosome biosynthesis -- ko03009; Ribosome biogenesis; Protein families: genetic information processing; Brite Hierarchies|	GO:0000027,GO:0000054,GO:0000055,GO:0000228,GO:0000447,GO:0000469,GO:0000478,GO:0000479,GO:0000793,GO:0000794,GO:0002244,GO:0003674,GO:0003676,GO:0003723,GO:0005488,GO:0005575,GO:0005634,GO:0005654,GO:0005694,GO:0005730,GO:0005783,GO:0006139,GO:0006405,GO:0006611,GO:0006725,GO:0006807,GO:0006810,GO:0006886,GO:0006913,GO:0007080,GO:0008097,GO:0008104,GO:0008150,GO:0008152,GO:0009966,GO:0009987,GO:…	NA	XM_027351764.1; PREDICTED: Penaeus vannamei ribosome biogenesis regulatory protein homolog (LOC113800945), mRNA	PF04939.15:RRS1;	up	2.3476	up	1.91425	-	-0.461407	-	-0.850776
MSTRG.3518.1	MSTRG.3518	C1	PREB	prolactin regulatory element-binding protein-like [Penaeus vannamei]	PREB_MOUSE:Prolactin regulatory element-binding protein	K14003 "PREB, SEC12; prolactin regulatory element-binding protein" -- ko04141; Protein processing in endoplasmic reticulum; "Folding, sorting and degradation"; Genetic Information Processing|ko04131; Membrane trafficking; "Folding, sorting and degradation"; Genetic Information Processing|	GO:0000975,GO:0000976,GO:0000977,GO:0000978,GO:0000987,GO:0001012,GO:0001067,GO:0001071,GO:0001159,GO:0002790,GO:0003400,GO:0003674,GO:0003676,GO:0003677,GO:0003690,GO:0003700,GO:0005085,GO:0005096,GO:0005488,GO:0005515,GO:0005575,GO:0005634,GO:0005789,GO:0006355,GO:0006357,GO:0006461,GO:0006810,GO:0006886,GO:0006888,GO:0006901,GO:0006996,GO:0008047,GO:0008104,GO:0008150,GO:0009306,GO:0009889,GO:…	NA	XM_027380732.1; PREDICTED: Penaeus vannamei prolactin regulatory element-binding protein-like (LOC113827818), mRNA	PF00400.35:WD40;PF01788.20:PsbJ;PF09850.12:DotU;PF12894.10:ANAPC4_WD40;	up	6.46295	-	5.10932	-	-0.853117	-	-1.13687
rna-XM_027354182.1	rna-XM_027354182	C1	NA	uncharacterized protein LOC113803404 [Penaeus vannamei]	NA	K11550 "SPBC25, SPC25; kinetochore protein Spc25, animal type" -- ko03036; Chromosome and associated proteins; Protein families: genetic information processing; Brite Hierarchies|	GO:0005575,GO:0007059,GO:0008150,GO:0009987,GO:0031262,GO:0032991,GO:0043234,GO:0044422,GO:0044424,GO:0044427,GO:0044446,GO:0044464,GO:0044699,GO:0044763	NA	XM_027354182.1; PREDICTED: Penaeus vannamei uncharacterized LOC113803404 (LOC113803404), mRNA	PF00038.24:Filament;PF02403.25:Seryl_tRNA_N;PF04849.16:HAP1_N;PF05384.14:DegS;PF06818.18:Fez1;PF07851.16:TMPIT;PF08234.15:Spindle_Spc25;PF09744.12:Jnk-SapK_ap_N;PF09787.12:Golgin_A5;PF10473.12:CENP-F_leu_zip;PF12795.10:MscS_porin;PF13931.9:Microtub_bind;PF17675.4:APG6_N;PF19220.3:Crescentin;PF19314.2:DUF5917;PF19353.2:DUF5930;	up	4.6061	-	3.37531	-	-2.73299	-	-1.95434
PB.3441.1	PB.3441	C1	BTBD7	BTB/POZ domain-containing protein 7-like isoform X1 [Penaeus monodon]	BTBD7_HUMAN:BTB/POZ domain-containing protein 7	K10479 BTBD7; BTB/POZ domain-containing protein 7 -- ko04121; Ubiquitin system; Protein families: genetic information processing; Brite Hierarchies|	GO:0001763,GO:0002009,GO:0003674,GO:0005488,GO:0005515,GO:0005575,GO:0005634,GO:0008150,GO:0009653,GO:0022603,GO:0032501,GO:0032502,GO:0043226,GO:0043227,GO:0043229,GO:0043231,GO:0044424,GO:0044464,GO:0044699,GO:0044707,GO:0044767,GO:0048729,GO:0050789,GO:0050793,GO:0051239,GO:0060688,GO:0060693,GO:0061138,GO:0065007,GO:1905330,GO:2000026,GO:2000027	NA	XM_037935202.1; PREDICTED: Penaeus monodon BTB/POZ domain-containing protein 7-like (LOC119586468), transcript variant X1, mRNA	PF00651.34:BTB;PF03581.16:Herpes_UL33;PF07707.18:BACK;	up	5.35584	-	5.6849	-	2.62612	-	1.35403
MSTRG.4297.140	MSTRG.4297	C1	NA	LOW QUALITY PROTEIN: basement membrane-specific heparan sulfate proteoglycan core protein-like [Penaeus monodon]	NA	NA	GO:0003674,GO:0005488,GO:0005515	NA	XM_027352447.1; PREDICTED: Penaeus vannamei uncharacterized LOC113801960 (LOC113801960), transcript variant X49, mRNA	PF00057.21:Ldl_recept_a;PF01390.23:SEA;PF12999.10:PRKCSH-like;	up	5.41874	-	3.54085	-	-2.11897	-	-0.429425
MSTRG.6126.2	MSTRG.6126	C1	SNX6	sorting nexin-6-like [Penaeus monodon]	SNX6_HUMAN:Sorting nexin-6	K17920 SNX5_6_32; sorting nexin-5/6/32 -- ko04144; Endocytosis; Transport and catabolism; Cellular Processes|ko04131; Membrane trafficking; Transport and catabolism; Cellular Processes|ko04990; Domain-containing proteins not elsewhere classified; Transport and catabolism; Cellular Processes|	GO:0000323,GO:0001932,GO:0001933,GO:0003674,GO:0005102,GO:0005126,GO:0005160,GO:0005488,GO:0005515,GO:0005543,GO:0005575,GO:0005634,GO:0005737,GO:0005764,GO:0005768,GO:0005773,GO:0005829,GO:0006355,GO:0006469,GO:0006810,GO:0006886,GO:0007175,GO:0007176,GO:0008092,GO:0008104,GO:0008150,GO:0008289,GO:0009719,GO:0009889,GO:0009890,GO:0009892,GO:0009894,GO:0009966,GO:0009968,GO:0009987,GO:0010008,GO:…	NA	XM_047614353.1; PREDICTED: Penaeus chinensis sorting nexin-6-like (LOC125025992), transcript variant X1, mRNA	PF00787.27:PX;PF03114.21:BAR;PF09851.12:SHOCT;	up	5.69118	-	4.7106	-	0.0164443	-	0.754446
PB.282.3	PB.282	C1	TRABD	traB domain-containing protein-like [Penaeus vannamei]	TRABD_MOUSE:TraB domain-containing protein	NA	NA	WP_012176099_1; COG1916:Pheromone	XM_027377775.1; PREDICTED: Penaeus vannamei traB domain-containing protein-like (LOC113824993), transcript variant X2, mRNA	PF01963.20:TraB_PrgY_gumN;	up	9.52271	up	9.91643	-	1.7637	-	2.02249
rna-XM_027382399.1	rna-XM_027382399	C1	EFHD2	EF-hand domain-containing protein D2 homolog [Penaeus vannamei]	EFHD2_DROME:EF-hand domain-containing protein D2 homolog	NA	GO:0003674,GO:0005488,GO:0005509,GO:0005575,GO:0005886,GO:0005912,GO:0005924,GO:0005927,GO:0007498,GO:0008150,GO:0009888,GO:0016020,GO:0030054,GO:0030055,GO:0032502,GO:0043167,GO:0043169,GO:0044464,GO:0046872,GO:0048856,GO:0070161	NA	XM_027382399.1; PREDICTED: Penaeus vannamei EF-hand domain-containing protein D2 homolog (LOC113829247), mRNA	PF00036.35:EF-hand_1;PF01023.22:S_100;PF02203.18:TarH;PF13202.9:EF-hand_5;PF13405.9:EF-hand_6;PF13499.9:EF-hand_7;PF13833.9:EF-hand_8;PF18304.4:SabA_adhesion;	up	9.56085	-	7.80919	-	2.00376	-	-1.96504
MSTRG.5296.11	MSTRG.5296	C1	LDAH	lipid droplet-associated hydrolase-like isoform X1 [Penaeus vannamei]	LDAH_CHICK:Lipid droplet-associated hydrolase	NA	GO:0003674,GO:0003824,GO:0004771,GO:0005575,GO:0005783,GO:0005811,GO:0008150,GO:0016298,GO:0016787,GO:0016788,GO:0019915,GO:0043226,GO:0043227,GO:0043228,GO:0043229,GO:0043231,GO:0043232,GO:0044424,GO:0044444,GO:0044464,GO:0051179,GO:0051235,GO:0052689,GO:0065007,GO:0065008	NA	XM_027357657.1; PREDICTED: Penaeus vannamei lipid droplet-associated hydrolase-like (LOC113806505), transcript variant X2, mRNA	PF00561.23:Abhydrolase_1;PF02450.18:LCAT;PF07859.16:Abhydrolase_3;PF08538.13:DUF1749;PF10230.12:LIDHydrolase;PF12146.11:Hydrolase_4;PF12697.10:Abhydrolase_6;PF12740.10:Chlorophyllase2;	up	7.42633	up	7.78141	-	4.36973	-	2.16261
PB.191.1	PB.191	C1	ODPX	dihydrolipoyllysine-residue acetyltransferase component 1 of pyruvate dehydrogenase complex, mitochondrial-like isoform X1 [Penaeus vannamei]	ODPX_MOUSE:Pyruvate dehydrogenase protein X component, mitochondrial	NA	GO:0003674,GO:0003824,GO:0004738,GO:0005575,GO:0005739,GO:0005967,GO:0006082,GO:0006084,GO:0006085,GO:0006086,GO:0006090,GO:0006139,GO:0006637,GO:0006725,GO:0006732,GO:0006733,GO:0006753,GO:0006790,GO:0006793,GO:0006796,GO:0006807,GO:0008150,GO:0008152,GO:0009058,GO:0009108,GO:0009117,GO:0009987,GO:0016491,GO:0016620,GO:0016740,GO:0016746,GO:0016903,GO:0019362,GO:0019637,GO:0019752,GO:0032787,GO:…	WP_041185302_1; COG0508:Pyruvate/2-oxoglutarate	XM_027352984.1; PREDICTED: Penaeus vannamei pyruvate dehydrogenase protein X component-like (LOC113802409), transcript variant X1, mRNA	PF00198.26:2-oxoacid_dh;PF02817.20:E3_binding;	up	9.29825	-	3.69772	-	0.444859	-	0.45583
MSTRG.15472.1	MSTRG.15472	C1	NA	NA	NA	NA	NA	NA	XM_027372075.1; PREDICTED: Penaeus vannamei peroxisomal leader peptide-processing protease-like (LOC113819859), mRNA	NA	down	-3.34858	-	-2.14622	down	-3.47	-	-3.23823
rna-XM_027362123.1	rna-XM_027362123	C1	MDM35	uncharacterized protein LOC113810428 [Penaeus vannamei]	MDM35_YEAST:Mitochondrial distribution and morphology protein 35	K14523 RPP38; ribonucleases P/MRP protein subunit RPP38 -- ko03008; Ribosome biogenesis in eukaryotes; Translation; Genetic Information Processing|ko03009; Ribosome biogenesis; Translation; Genetic Information Processing|ko03016; Transfer RNA biogenesis; Translation; Genetic Information Processing|ko03029; Mitochondrial biogenesis; Translation; Genetic Information Processing|	GO:0005575,GO:0005634,GO:0005737,GO:0005739,GO:0005758,GO:0006461,GO:0006810,GO:0006811,GO:0006820,GO:0006869,GO:0006996,GO:0007005,GO:0008150,GO:0009987,GO:0015711,GO:0015748,GO:0015914,GO:0016043,GO:0022607,GO:0031970,GO:0031974,GO:0033108,GO:0034204,GO:0034622,GO:0043226,GO:0043227,GO:0043229,GO:0043231,GO:0043233,GO:0043623,GO:0043933,GO:0044422,GO:0044424,GO:0044429,GO:0044444,GO:0044446,GO:…	NA	XM_027362124.1; PREDICTED: Penaeus vannamei phosphatidylinositol-glycan biosynthesis class F protein-like (LOC113810430), mRNA	PF01248.29:Ribosomal_L7Ae;PF08228.14:RNase_P_pop3;	up	11.5676	up	11.1595	-	-1.54016	-	-2.77724
MSTRG.14072.3	MSTRG.14072	C1	ALKB2	DNA oxidative demethylase ALKBH2-like [Penaeus vannamei]	ALKB2_BOVIN:DNA oxidative demethylase ALKBH2	K10859 ALKBH2; DNA oxidative demethylase -- ko03400; DNA repair and recombination proteins; Protein families: genetic information processing; Brite Hierarchies|	GO:0000182,GO:0003674,GO:0003676,GO:0003677,GO:0003690,GO:0003824,GO:0005488,GO:0005506,GO:0005575,GO:0005654,GO:0005730,GO:0006139,GO:0006259,GO:0006304,GO:0006307,GO:0006725,GO:0006807,GO:0008150,GO:0008152,GO:0008198,GO:0009987,GO:0016491,GO:0016705,GO:0016706,GO:0016787,GO:0032451,GO:0034641,GO:0035510,GO:0035511,GO:0035514,GO:0035516,GO:0043167,GO:0043169,GO:0043170,GO:0043226,GO:0043228,GO:…	WP_101895638_1; COG3145:Alkylated	XM_027380098.1; PREDICTED: Penaeus vannamei DNA oxidative demethylase ALKBH2-like (LOC113827199), mRNA	PF12933.10:FTO_NTD;PF13220.9:DUF4028;PF13532.9:2OG-FeII_Oxy_2;	up	4.95782	up	6.59821	-	-0.212635	-	-0.610899
MSTRG.25222.2	MSTRG.25222	C1	NA	NA	NA	NA	NA	NA	XM_042371449.1; PREDICTED: Homarus americanus protein split ends-like (LOC121869884), mRNA	NA	up	2.43648	-	-1.52935	-	-1.17377	-	-1.39191
PB.4464.9	PB.4464	C1	NA	hypothetical protein C7M84_014156 [Penaeus vannamei]	NA	NA	NA	NA	XM_027369117.1; PREDICTED: Penaeus vannamei MICOS complex subunit MIC60-like (LOC113817112), mRNA	PF09731.12:Mitofilin;	up	7.89731	up	7.23901	-	2.86626	-	1.95057
MSTRG.5458.11	MSTRG.5458	C1	IM23	tetraspanin-3-like [Penaeus vannamei]	IM23_SCHJA:23 kDa integral membrane protein	NA	GO:0005575,GO:0016020	NA	XM_027363930.1; PREDICTED: Penaeus vannamei tetraspanin-3-like (LOC113812061), mRNA	NA	up	6.51961	-	5.64509	-	0.840262	-	2.85422
rna-XM_027374718.1	rna-XM_027374718	C1	RASA1	ras GTPase-activating protein 1-like isoform X1 [Penaeus vannamei]	RASA1_HUMAN:Ras GTPase-activating protein 1	K04352 "RASA1, RASGAP; Ras GTPase-activating protein 1" -- ko04010; MAPK signaling pathway; Signal transduction; Environmental Information Processing|ko04013; MAPK signaling pathway - fly; Signal transduction; Environmental Information Processing|ko04014; Ras signaling pathway; Signal transduction; Environmental Information Processing|ko04360; Axon guidance; Signal transduction; Environmental Inf…	GO:0000281,GO:0000910,GO:0001570,GO:0001726,GO:0001784,GO:0001952,GO:0001953,GO:0003674,GO:0003824,GO:0003924,GO:0005096,GO:0005102,GO:0005488,GO:0005515,GO:0005575,GO:0005737,GO:0005829,GO:0005886,GO:0007162,GO:0007165,GO:0007166,GO:0007167,GO:0007169,GO:0008047,GO:0008064,GO:0008150,GO:0008200,GO:0008360,GO:0008361,GO:0009653,GO:0009966,GO:0009968,GO:0009987,GO:0010646,GO:0010648,GO:0010810,GO:…	NA	XM_027374718.1; PREDICTED: Penaeus vannamei ras GTPase-activating protein 1-like (LOC113822181), transcript variant X1, mRNA	PF00017.27:SH2;PF00018.31:SH3_1;PF00168.33:C2;PF00169.32:PH;PF00616.22:RasGAP;PF07653.20:SH3_2;PF14604.9:SH3_9;PF15413.9:PH_11;PF20399.1:PH_20;	up	8.01241	up	8.81933	-	0.666434	-	0.493029
MSTRG.13082.2	MSTRG.13082	C1	NA	NA	NA	NA	NA	NA	XM_047617730.1; PREDICTED: Penaeus chinensis tyrosine-protein kinase TXK-like (LOC125028286), transcript variant X3, mRNA	NA	down	-7.0874	-	0.166134	-	-8.91633	-	-9.04139
MSTRG.1811.1	MSTRG.1811	C1	AJUBA	LIM domain-containing protein jub-like 1 [Homarus americanus]	AJUBA_DROME:LIM domain-containing protein jub	NA	GO:0000278,GO:0000932,GO:0000988,GO:0000989,GO:0001666,GO:0002064,GO:0002066,GO:0003006,GO:0003674,GO:0003712,GO:0003714,GO:0005488,GO:0005575,GO:0005634,GO:0005667,GO:0005737,GO:0005912,GO:0005938,GO:0006355,GO:0006417,GO:0006950,GO:0006996,GO:0007010,GO:0007049,GO:0008104,GO:0008150,GO:0009628,GO:0009889,GO:0009966,GO:0009968,GO:0009987,GO:0010468,GO:0010556,GO:0010608,GO:0010646,GO:0010648,GO:…	NA	XM_027363888.1; PREDICTED: Penaeus vannamei zyxin-like (LOC113812025), mRNA	PF00412.25:LIM;	up	3.54277	-	2.52642	-	-0.287027	-	0.855465
rna-XM_027380676.1	rna-XM_027380676	C1	NA	cytochrome c oxidase assembly factor 1 homolog isoform X2 [Penaeus vannamei]	NA	K18173 COA1; cytochrome c oxidase assembly factor 1 -- ko04714; Thermogenesis; Environmental adaptation; Organismal Systems|ko03029; Mitochondrial biogenesis; Environmental adaptation; Organismal Systems|	NA	NA	XM_027380676.1; PREDICTED: Penaeus vannamei U11/U12 small nuclear ribonucleoprotein 25 kDa protein-like (LOC113827779), transcript variant X7, mRNA	PF08695.13:Coa1;	up	5.89131	-	4.72072	-	2.99981	-	2.44727
MSTRG.17785.6	MSTRG.17785	C1	MP17L	mpv17-like protein [Penaeus vannamei]	MP17L_HUMAN:Mpv17-like protein	K13349 MPV17L; Mpv17-like protein -- ko04146; Peroxisome; Transport and catabolism; Cellular Processes|	GO:0005575,GO:0005737,GO:0005739,GO:0005777,GO:0005778,GO:0006996,GO:0007005,GO:0007006,GO:0008150,GO:0008152,GO:0009889,GO:0009890,GO:0009892,GO:0009966,GO:0009968,GO:0009987,GO:0010310,GO:0010639,GO:0010646,GO:0010648,GO:0010727,GO:0010728,GO:0010730,GO:0010821,GO:0010823,GO:0010941,GO:0016020,GO:0016043,GO:0019222,GO:0023051,GO:0023057,GO:0031090,GO:0031323,GO:0031324,GO:0031326,GO:0031327,GO:…	NA	XM_027359992.1; PREDICTED: Penaeus vannamei mpv17-like protein (LOC113808562), mRNA	PF04117.15:Mpv17_PMP22;	up	11.4323	up	11.1179	-	-0.316742	-	-6.45926
PB.4296.4	PB.4296	C1	LIG	ubiquitin-associated protein 2-like isoform X6 [Penaeus japonicus]	LIG_ANOGA:Protein lingerer	NA	GO:0005575,GO:0005634,GO:0005737,GO:0007618,GO:0007620,GO:0008150,GO:0022414,GO:0043226,GO:0043227,GO:0043229,GO:0043231,GO:0044424,GO:0044464,GO:0044703,GO:0051704	NA	XM_047615258.1; PREDICTED: Penaeus chinensis protein lingerer-like (LOC125026668), transcript variant X6, mRNA	PF12478.11:DUF3697;PF14555.9:UBA_4;	down	-11.5104	-	-5.41591	down	-12.2567	down	-12.3888
MSTRG.27995.3	MSTRG.27995	C1	NA	methylosome protein 50-like [Penaeus vannamei]	NA	K13221 "WDR77, MEP50; methylosome protein 50" -- ko03041; Spliceosome; Protein families: genetic information processing; Brite Hierarchies|	GO:0003674,GO:0005488,GO:0005515	NA	XM_027362246.1; PREDICTED: Penaeus vannamei methylosome protein 50-like (LOC113810620), mRNA	PF00400.35:WD40;PF12234.11:Rav1p_C;PF12894.10:ANAPC4_WD40;PF14783.9:BBS2_Mid;PF20426.1:NBCH_WD40;	up	9.2483	-	8.99677	-	-0.795274	-	-2.31853
rna-XM_027380784.1	rna-XM_027380784	C1	TBC25	TBC1 domain family member 25-like isoform X2 [Penaeus vannamei]	TBC25_MOUSE:TBC1 domain family member 25	K24799 TBC1D25; TBC1 domain family member 25 -- ko04131; Membrane trafficking; Protein families: genetic information processing; Brite Hierarchies|	GO:0003674,GO:0005096,GO:0005575,GO:0005773,GO:0005776,GO:0006914,GO:0008047,GO:0008150,GO:0008152,GO:0009056,GO:0009894,GO:0009987,GO:0010506,GO:0016241,GO:0019222,GO:0030234,GO:0030695,GO:0031323,GO:0031329,GO:0031410,GO:0031982,GO:0033043,GO:0043085,GO:0043087,GO:0043226,GO:0043227,GO:0043229,GO:0043231,GO:0043547,GO:0044088,GO:0044093,GO:0044237,GO:0044248,GO:0044424,GO:0044444,GO:0044464,GO:…	NA	XM_027380784.1; PREDICTED: Penaeus vannamei TBC1 domain family member 25-like (LOC113827840), transcript variant X2, mRNA	PF00566.21:RabGAP-TBC;PF12312.11:NeA_P2;PF20145.2:ARMET_N;	up	8.04683	up	7.42903	-	-0.0644001	-	-0.389693
MSTRG.19540.3	MSTRG.19540	C1	SH3BG	LOW QUALITY PROTEIN: SH3 domain-binding glutamic acid-rich protein homolog [Penaeus vannamei]	SH3BG_DROME:SH3 domain-binding glutamic acid-rich protein homolog	NA	GO:0003674,GO:0005488,GO:0005515,GO:0017124,GO:0019904	NA	XM_027373519.1; PREDICTED: Penaeus vannamei SH3 domain-binding glutamic acid-rich protein homolog (LOC113821079), mRNA	PF10544.12:T5orf172;PF15250.9:Raftlin;	up	6.19077	-	3.84657	-	-0.181684	-	0.812223
MSTRG.15736.10	MSTRG.15736	C1	NA	putative Heterogeneous nuclear ribonucleoprotein Q-like 2, partial [Homarus americanus]	NA	NA	NA	NA	XM_027361774.1; PREDICTED: Penaeus vannamei heterogeneous nuclear ribonucleoprotein R-like (LOC113810089), mRNA	NA	up	6.93615	-	5.65591	-	0.783547	-	1.28777
MSTRG.5470.30	MSTRG.5470	C1	MARK3	MAP/microtubule affinity-regulating kinase 3-like isoform X15 [Penaeus japonicus]	MARK3_MOUSE:MAP/microtubule affinity-regulating kinase 3	K08798 MARK; MAP/microtubule affinity-regulating kinase -- ko01001; Protein kinases; Protein families: metabolism; Brite Hierarchies|ko04812; Cytoskeleton proteins; Protein families: metabolism; Brite Hierarchies|	GO:0000166,GO:0000226,GO:0003674,GO:0003824,GO:0004672,GO:0004674,GO:0005488,GO:0005524,GO:0005575,GO:0005737,GO:0005886,GO:0006464,GO:0006468,GO:0006793,GO:0006796,GO:0006807,GO:0006996,GO:0007010,GO:0007017,GO:0007165,GO:0008150,GO:0008152,GO:0009966,GO:0009968,GO:0009987,GO:0010646,GO:0010648,GO:0016020,GO:0016043,GO:0016301,GO:0016310,GO:0016740,GO:0016772,GO:0016773,GO:0017076,GO:0018105,GO:…	WP_012656709_1; COG2815:PASTA	XM_027373593.1; PREDICTED: Penaeus vannamei MAP/microtubule affinity-regulating kinase 3-like (LOC113821134), transcript variant X11, mRNA	PF00069.28:Pkinase;PF00627.34:UBA;PF01163.25:RIO1;PF03109.19:ABC1;PF06293.17:Kdo;PF07714.20:PK_Tyr_Ser-Thr;PF08587.14:UBA_2;PF14531.9:Kinase-like;PF17267.5:DUF5333;	up	3.44037	-	2.72955	-	0.841672	-	0.686315
MSTRG.16122.1	MSTRG.16122	C1	NA	uncharacterized protein LOC113811811 [Penaeus vannamei]	NA	NA	NA	NA	XM_027363629.1; PREDICTED: Penaeus vannamei uncharacterized LOC113811811 (LOC113811811), transcript variant X2, mRNA	PF12776.10:Myb_DNA-bind_3;PF13837.9:Myb_DNA-bind_4;PF13921.9:Myb_DNA-bind_6;	up	7.49363	-	4.76799	-	0.703295	-	0.361751
MSTRG.13297.1	MSTRG.13297	C1	NA	proteasome assembly chaperone 4-like [Penaeus vannamei]	NA	K11878 "PSMG4, PAC4; proteasome assembly chaperone 4" -- ko03051; Proteasome; Protein families: genetic information processing; Brite Hierarchies|	GO:0006461,GO:0008150,GO:0009987,GO:0016043,GO:0022607,GO:0034622,GO:0043248,GO:0043623,GO:0043933,GO:0065003,GO:0071822,GO:0071840	NA	XM_027363250.1; PREDICTED: Penaeus vannamei high mobility group protein 20A-like (LOC113811464), mRNA	PF07216.15:LcrG;PF16093.8:PAC4;	up	9.15408	up	8.62105	-	-0.389469	-	2.65375
PB.1026.9	PB.1026	C1	NA	uncharacterized protein LOC119577213 isoform X2 [Penaeus monodon]	NA	K24022 PLEKHO; pleckstrin homology domain-containing family O -- ko04990; Domain-containing proteins not elsewhere classified; Protein families: signaling and cellular processes; Brite Hierarchies|	NA	NA	XM_027372314.1; PREDICTED: Penaeus vannamei uncharacterized LOC113820059 (LOC113820059), mRNA	PF00169.32:PH;PF04559.15:Herpes_UL17;PF08702.13:Fib_alpha;PF15410.9:PH_9;PF15413.9:PH_11;	up	2.94573	-	1.62199	-	0.265378	-	0.786469
rna-XM_027360574.1	rna-XM_027360574	C1	NA	cation-dependent mannose-6-phosphate receptor-like [Penaeus vannamei]	NA	K10089 M6PR; cation-dependent mannose-6-phosphate receptor -- ko04145; Phagosome; Transport and catabolism; Cellular Processes|ko04142; Lysosome; Transport and catabolism; Cellular Processes|ko05132; Salmonella infection; Transport and catabolism; Cellular Processes|ko04147; Exosome; Transport and catabolism; Cellular Processes|ko04091; Lectins; Transport and catabolism; Cellular Processes|	NA	NA	XM_027360574.1; PREDICTED: Penaeus vannamei cation-dependent mannose-6-phosphate receptor-like (LOC113809085), mRNA	PF00878.21:CIMR;PF02157.18:Man-6-P_recep;PF09451.13:ATG27;PF12911.10:OppC_N;PF15840.8:ARL17;	up	6.12355	up	5.71024	-	-1.474	-	-1.23699
rna-XM_027361002.1	rna-XM_027361002	C1	NA	DNA-binding protein HEXBP-like isoform X2 [Penaeus vannamei]	NA	K09250 CNBP; cellular nucleic acid-binding protein -- ko03000; Transcription factors; Protein families: genetic information processing; Brite Hierarchies|	GO:0003674,GO:0003676,GO:0005488,GO:0008270,GO:0043167,GO:0043169,GO:0046872,GO:0046914,GO:0097159,GO:1901363	NA	XM_027361002.1; PREDICTED: Penaeus vannamei DNA-binding protein HEXBP-like (LOC113809416), transcript variant X3, mRNA	PF00098.26:zf-CCHC;PF13696.9:zf-CCHC_2;PF13917.9:zf-CCHC_3;PF14392.9:zf-CCHC_4;PF14787.9:zf-CCHC_5;PF15288.9:zf-CCHC_6;PF15777.8:Anti-TRAP;	up	7.40253	-	6.75359	-	6.71223	-	6.74634
MSTRG.981.2	MSTRG.981	C1	NPDC1	neural proliferation differentiation and control protein 1-like, partial [Penaeus vannamei]	NPDC1_HUMAN:Neural proliferation differentiation and control protein 1	NA	GO:0005575,GO:0005886,GO:0016020,GO:0044464	NA	XM_037939577.1; PREDICTED: Penaeus monodon protein cab-1-like (LOC119590825), mRNA	PF06809.14:NPDC1;	up	5.28885	up	5.35216	-	0.304909	-	-0.80198
rna-XM_027370746.1	rna-XM_027370746	C1	NA	hypothetical protein C7M84_015317 [Penaeus vannamei]	NA	NA	NA	NA	XM_027370746.1; PREDICTED: Penaeus vannamei mucin-5AC-like (LOC113818555), mRNA	NA	up	9.70168	up	8.30205	up	7.83024	up	7.53688
MSTRG.12928.1	MSTRG.12928	C1	TM145	uncharacterized protein LOC113829100 [Penaeus vannamei]	TM145_HUMAN:Transmembrane protein 145	NA	GO:0005575,GO:0007165,GO:0007186,GO:0008150,GO:0009987,GO:0010033,GO:0016020,GO:0019236,GO:0042221,GO:0050789,GO:0050794,GO:0050896,GO:0065007	NA	XM_027382192.1; PREDICTED: Penaeus vannamei uncharacterized LOC113829100 (LOC113829100), mRNA	PF06814.16:Lung_7-TM_R;PF10192.12:GpcrRhopsn4;	up	7.25337	-	7.17138	-	3.06629	-	2.52558
MSTRG.25239.1	MSTRG.25239	C1	FRITZ	WD repeat-containing and planar cell polarity effector protein fritz homolog [Penaeus vannamei]	FRITZ_HUMAN:WD repeat-containing and planar cell polarity effector protein fritz homolog	K22863 "WDPCP, CPLANE5; WD repeat-containing and planar cell polarity effector protein" -- ko03037; Cilium and associated proteins; Protein families: signaling and cellular processes; Brite Hierarchies|	GO:0000902,GO:0000904,GO:0001654,GO:0001667,GO:0001736,GO:0001822,GO:0001952,GO:0002093,GO:0005575,GO:0005886,GO:0005929,GO:0005930,GO:0006810,GO:0006886,GO:0006928,GO:0006996,GO:0007010,GO:0007017,GO:0007018,GO:0007164,GO:0007165,GO:0007166,GO:0007224,GO:0007399,GO:0007423,GO:0008104,GO:0008150,GO:0008360,GO:0009653,GO:0009887,GO:0009888,GO:0009987,GO:0010631,GO:0010762,GO:0010810,GO:0010970,GO:…	NA	XM_027361035.1; PREDICTED: Penaeus vannamei WD repeat-containing and planar cell polarity effector protein fritz homolog (LOC113809433), mRNA	PF04053.17:Coatomer_WDAD;PF11768.11:Frtz;	up	8.41102	up	8.22419	-	2.46634	-	2.14418
MSTRG.15472.4	MSTRG.15472	C1	PT100	hypothetical protein C7M84_016360 [Penaeus vannamei]	PT100_PIG:Protein PET100 homolog, mitochondrial	K18186 "PET100; protein PET100, animal type" -- ko03029; Mitochondrial biogenesis; Protein families: genetic information processing; Brite Hierarchies|	GO:0003674,GO:0005488,GO:0005515,GO:0005575,GO:0005739,GO:0005743,GO:0006461,GO:0008150,GO:0008535,GO:0009987,GO:0016020,GO:0016043,GO:0017004,GO:0019866,GO:0022607,GO:0031090,GO:0031966,GO:0033108,GO:0033617,GO:0034622,GO:0043226,GO:0043227,GO:0043229,GO:0043231,GO:0043623,GO:0043933,GO:0044085,GO:0044422,GO:0044424,GO:0044429,GO:0044444,GO:0044446,GO:0044464,GO:0051082,GO:0065003,GO:0070271,GO:…	NA	XM_037923045.1; PREDICTED: Penaeus monodon uncharacterized LOC119575429 (LOC119575429), transcript variant X2, mRNA	PF09803.12:Pet100;	up	7.53144	up	8.07888	-	0.553799	-	1.05027
rna-XM_027358407.1	rna-XM_027358407	C1	S2611	sodium-independent sulfate anion transporter-like [Penaeus vannamei]	S2611_HUMAN:Sodium-independent sulfate anion transporter	K14708 "SLC26A11; solute carrier family 26 (sodium-independent sulfate anion transporter), member 11" -- ko02000; Transporters; Protein families: signaling and cellular processes; Brite Hierarchies|	GO:0003674,GO:0005215,GO:0005575,GO:0005654,GO:0005765,GO:0005774,GO:0005783,GO:0005794,GO:0005886,GO:0006810,GO:0006811,GO:0006820,GO:0008150,GO:0008271,GO:0008272,GO:0008509,GO:0015075,GO:0015103,GO:0015116,GO:0015291,GO:0015698,GO:0016020,GO:0022804,GO:0022857,GO:0022891,GO:0022892,GO:0031090,GO:0031982,GO:0043226,GO:0043227,GO:0043229,GO:0043230,GO:0043231,GO:0044421,GO:0044422,GO:0044424,GO:…	WP_015258470_1; COG0659:Sulfate	XM_027358407.1; PREDICTED: Penaeus vannamei sodium-independent sulfate anion transporter-like (LOC113807187), mRNA	PF00916.23:Sulfate_transp;PF01740.24:STAS;PF16983.8:MFS_MOT1;	up	10.6569	up	10.4404	-	2.02179	-	1.01666
rna-XM_027366422.1	rna-XM_027366422	C1	NA	uncharacterized protein LOC113814366 [Penaeus vannamei]	NA	K17306 ARMC1; armadillo repeat-containing protein 1 -- ko04147; Exosome; Protein families: signaling and cellular processes; Brite Hierarchies|	NA	NA	XM_027366422.1; PREDICTED: Penaeus vannamei uncharacterized LOC113814366 (LOC113814366), transcript variant X2, mRNA	PF05934.14:MCLC;PF09726.12:Macoilin;	up	8.53251	up	8.25078	-	2.95366	-	0.509776
MSTRG.20149.19	MSTRG.20149	C1	SZT2	hypothetical protein C7M84_013371 [Penaeus vannamei]	SZT2_MOUSE:KICSTOR complex protein SZT2	K23298 SZT2; KICSTOR complex protein SZT2 -- ko04131; Membrane trafficking; Protein families: genetic information processing; Brite Hierarchies|	GO:0005575,GO:0005765,GO:0005774,GO:0005777,GO:0006950,GO:0007154,GO:0007409,GO:0007417,GO:0008104,GO:0008150,GO:0009267,GO:0009605,GO:0009653,GO:0009791,GO:0009966,GO:0009968,GO:0009987,GO:0009991,GO:0010646,GO:0010648,GO:0016020,GO:0016043,GO:0019222,GO:0021540,GO:0021952,GO:0021955,GO:0023051,GO:0023057,GO:0030030,GO:0031090,GO:0031323,GO:0031667,GO:0031668,GO:0031669,GO:0032006,GO:0032007,GO:…	NA	XM_027368103.1; PREDICTED: Penaeus vannamei KICSTOR complex protein SZT2-like (LOC113816085), mRNA	NA	up	8.16081	up	8.08795	-	1.8939	-	0.364145
MSTRG.13952.4	MSTRG.13952	C1	NA	zinc finger protein 64-like [Penaeus vannamei]	NA	NA	NA	NA	XM_027353083.1; PREDICTED: Penaeus vannamei gastrula zinc finger protein XlCGF49.1-like (LOC113802481), partial mRNA	PF00096.29:zf-C2H2;PF13465.9:zf-H2C2_2;PF13894.9:zf-C2H2_4;PF13909.9:zf-H2C2_5;PF16278.8:zf-C2HE;	up	4.68783	-	4.41531	-	-0.547936	-	-1.80515
rna-XM_027357072.1	rna-XM_027357072	C1	NA	uncharacterized protein LOC113805983 [Penaeus vannamei]	NA	NA	NA	NA	XM_027357072.1; PREDICTED: Penaeus vannamei uncharacterized LOC113805983 (LOC113805983), mRNA	NA	up	4.93258	-	4.86244	-	0.897247	-	1.49506
MSTRG.19615.1	MSTRG.19615	C1	NA	LOW QUALITY PROTEIN: SH3 domain-containing protein C23A1.17-like [Penaeus vannamei]	NA	NA	NA	NA	XM_027357308.1; PREDICTED: Penaeus vannamei SH3 domain-containing protein C23A1.17-like (LOC113806186), mRNA	PF15370.9:NOPCHAP1;	up	7.12071	up	7.55111	-	0	-	0
MSTRG.20800.6	MSTRG.20800	C1	RL23	60S ribosomal protein L23 [Penaeus vannamei]	RL23_DROME:60S ribosomal protein L23	NA	GO:0002181,GO:0003674,GO:0003676,GO:0003723,GO:0003735,GO:0005198,GO:0005488,GO:0005515,GO:0005575,GO:0005840,GO:0006412,GO:0006518,GO:0006807,GO:0008092,GO:0008150,GO:0008152,GO:0009058,GO:0009059,GO:0009987,GO:0015934,GO:0017022,GO:0019538,GO:0019843,GO:0022625,GO:0022626,GO:0030529,GO:0032991,GO:0034641,GO:0034645,GO:0043043,GO:0043170,GO:0043226,GO:0043228,GO:0043229,GO:0043232,GO:0043603,GO:…	WP_011822458_1; COG0093:Ribosomal	XM_027355197.1; PREDICTED: Penaeus vannamei 60S ribosomal protein L23 (LOC113804344), mRNA	NA	up	4.76157	-	3.51858	-	-1.83285	-	0.28143
MSTRG.16930.1	MSTRG.16930	C1	NMT	glycylpeptide N-tetradecanoyltransferase-like [Penaeus monodon]	NMT_DROME:Glycylpeptide N-tetradecanoyltransferase	K00671 NMT; glycylpeptide N-tetradecanoyltransferase -- ko99980; Enzymes with EC numbers; Unclassified: metabolism; Not Included in Pathway or Brite|	GO:0002009,GO:0003674,GO:0003824,GO:0004379,GO:0005575,GO:0005737,GO:0006464,GO:0006497,GO:0006498,GO:0006499,GO:0006807,GO:0007391,GO:0008150,GO:0008152,GO:0009653,GO:0009987,GO:0016020,GO:0016331,GO:0016410,GO:0016740,GO:0016746,GO:0016747,GO:0018008,GO:0018193,GO:0018201,GO:0018377,GO:0019107,GO:0019538,GO:0031365,GO:0032502,GO:0036211,GO:0043170,GO:0043412,GO:0043543,GO:0044237,GO:0044238,GO:…	NA	XM_027359350.1; PREDICTED: Penaeus vannamei glycylpeptide N-tetradecanoyltransferase 2-like (LOC113808023), mRNA	PF00583.28:Acetyltransf_1;PF01233.22:NMT;PF02799.18:NMT_C;PF13527.10:Acetyltransf_9;PF13673.10:Acetyltransf_10;	up	4.17531	up	5.22725	-	2.88327	-	1.98207
MSTRG.8689.1	MSTRG.8689	C1	NA	NA	NA	NA	NA	NA	XM_047627239.1; PREDICTED: Penaeus chinensis uncharacterized LOC125035093 (LOC125035093), mRNA	NA	up	3.33658	-	1.48168	-	-1.87919	-	-0.421554
PB.2876.4	PB.2876	C1	RMND1	required for meiotic nuclear division protein 1 homolog isoform X5 [Penaeus vannamei]	RMND1_MOUSE:Required for meiotic nuclear division protein 1 homolog	K23499 RMND1; required for meiotic nuclear division protein 1 -- ko03029; Mitochondrial biogenesis; Protein families: genetic information processing; Brite Hierarchies|	GO:0005575,GO:0005739,GO:0006412,GO:0006417,GO:0006518,GO:0006807,GO:0008150,GO:0008152,GO:0009058,GO:0009059,GO:0009889,GO:0009891,GO:0009893,GO:0009987,GO:0010468,GO:0010556,GO:0010557,GO:0010604,GO:0010608,GO:0010628,GO:0019222,GO:0019538,GO:0031323,GO:0031325,GO:0031326,GO:0031328,GO:0032268,GO:0032270,GO:0034248,GO:0034250,GO:0034641,GO:0034645,GO:0043043,GO:0043170,GO:0043226,GO:0043227,GO:…	AIL12297_1; COG1723:Mitochondrial	XM_027360226.1; PREDICTED: Penaeus vannamei required for meiotic nuclear division protein 1 homolog (LOC113808744), transcript variant X7, mRNA	PF02582.17:DUF155;PF02910.23:Succ_DH_flav_C;PF07453.16:NUMOD1;	up	8.06375	up	8.82949	up	5.28123	-	4.08938
rna-XR_003475619.1	rna-XR_003475619	C1	4CL1	probable 4-coumarate--CoA ligase 1 [Penaeus vannamei]	4CL1_DICDI:Probable 4-coumarate--CoA ligase 1	K01904 4CL; 4-coumarate--CoA ligase -- ko00130; Ubiquinone and other terpenoid-quinone biosynthesis; Metabolism of cofactors and vitamins; Metabolism|ko00940; Phenylpropanoid biosynthesis; Metabolism of cofactors and vitamins; Metabolism|	GO:0000166,GO:0003674,GO:0003824,GO:0005488,GO:0005524,GO:0006725,GO:0008150,GO:0008152,GO:0009698,GO:0009987,GO:0016207,GO:0016405,GO:0016874,GO:0016877,GO:0016878,GO:0017076,GO:0019748,GO:0030554,GO:0032553,GO:0032555,GO:0032559,GO:0035639,GO:0036094,GO:0043167,GO:0043168,GO:0044237,GO:0044699,GO:0044710,GO:0044763,GO:0071704,GO:0097159,GO:0097367,GO:1901265,GO:1901360,GO:1901363	WP_012844691_1; COG0318:O-succinylbenzoic	XR_003475619.1; PREDICTED: Penaeus vannamei probable 4-coumarate--CoA ligase 1 (LOC113804700), transcript variant X1, misc_RNA	PF00501.31:AMP-binding;PF13193.9:AMP-binding_C;	up	4.6293	-	3.54984	-	-0.863347	-	-2.50107
MSTRG.7078.4	MSTRG.7078	C1	GRHPR	glyoxylate reductase/hydroxypyruvate reductase-like isoform X2 [Penaeus vannamei]	GRHPR_MOUSE:Glyoxylate reductase/hydroxypyruvate reductase	K00049 GRHPR; glyoxylate/hydroxypyruvate reductase -- ko00620; Pyruvate metabolism; Carbohydrate metabolism; Metabolism|ko00630; Glyoxylate and dicarboxylate metabolism; Carbohydrate metabolism; Metabolism|ko00260; "Glycine, serine and threonine metabolism"; Carbohydrate metabolism; Metabolism|	GO:0000166,GO:0003674,GO:0003824,GO:0005488,GO:0005515,GO:0005575,GO:0005737,GO:0005829,GO:0006081,GO:0006082,GO:0008150,GO:0008152,GO:0008465,GO:0009987,GO:0016491,GO:0016614,GO:0016616,GO:0016618,GO:0019752,GO:0030267,GO:0031406,GO:0032787,GO:0032991,GO:0036094,GO:0042802,GO:0042803,GO:0043167,GO:0043168,GO:0043177,GO:0043436,GO:0043648,GO:0044237,GO:0044281,GO:0044424,GO:0044444,GO:0044464,GO:…	WP_013630962_1; COG1052:Lactate	XM_027357320.1; PREDICTED: Penaeus vannamei glyoxylate reductase/hydroxypyruvate reductase-like (LOC113806196), transcript variant X2, mRNA	PF00389.33:2-Hacid_dh;PF00670.24:AdoHcyase_NAD;PF02826.22:2-Hacid_dh_C;PF03446.18:NAD_binding_2;PF03807.20:F420_oxidored;PF07991.15:IlvN;	down	-1.65399	-	-0.0752332	-	-1.6149	-	-1.84938
PB.1767.3	PB.1767	C1	KTNB1	katanin p80 WD40 repeat-containing subunit B1-like isoform X4 [Penaeus vannamei]	KTNB1_STRPU:Katanin p80 WD40 repeat-containing subunit B1	K18643 KATNB1; katanin p80 WD40 repeat-containing subunit B1 -- ko04812; Cytoskeleton proteins; Protein families: signaling and cellular processes; Brite Hierarchies|	GO:0000226,GO:0000922,GO:0003674,GO:0005488,GO:0005515,GO:0005575,GO:0005737,GO:0005813,GO:0005815,GO:0005819,GO:0005874,GO:0005875,GO:0006996,GO:0007010,GO:0007017,GO:0007019,GO:0007049,GO:0008017,GO:0008092,GO:0008150,GO:0008352,GO:0009987,GO:0015631,GO:0016043,GO:0022411,GO:0031109,GO:0032984,GO:0032991,GO:0043226,GO:0043228,GO:0043229,GO:0043232,GO:0043234,GO:0043241,GO:0043624,GO:0043933,GO:…	NA	XM_027374161.1; PREDICTED: Penaeus vannamei katanin p80 WD40 repeat-containing subunit B1-like (LOC113821648), transcript variant X4, mRNA	PF00400.35:WD40;PF08662.14:eIF2A;PF12894.10:ANAPC4_WD40;PF13925.9:Katanin_con80;PF16529.8:Ge1_WD40;PF20426.1:NBCH_WD40;	up	6.4695	-	6.54337	-	-2.7096	-	0.796114
rna-XM_027372958.1	rna-XM_027372958	C1	NA	uncharacterized protein LOC113820613 [Penaeus vannamei]	NA	NA	NA	NA	XM_027372958.1; PREDICTED: Penaeus vannamei uncharacterized LOC113820613 (LOC113820613), mRNA	NA	up	3.37912	up	3.8603	-	0.0535038	-	0.149344
PB.2283.1	PB.2283	C1	ASGL1	isoaspartyl peptidase/L-asparaginase-like [Penaeus vannamei]	ASGL1_XENLA:Isoaspartyl peptidase/L-asparaginase	K13051 "ASRGL1, iaaA; L-asparaginase / beta-aspartyl-peptidase " -- ko00250; "Alanine, aspartate and glutamate metabolism"; Amino acid metabolism; Metabolism|ko00460; Cyanoamino acid metabolism; Amino acid metabolism; Metabolism|ko01002; Peptidases and inhibitors; Amino acid metabolism; Metabolism|	GO:0001917,GO:0003674,GO:0003824,GO:0004067,GO:0005575,GO:0005737,GO:0006082,GO:0006508,GO:0006520,GO:0006528,GO:0006530,GO:0006807,GO:0008150,GO:0008152,GO:0008233,GO:0008238,GO:0008242,GO:0008798,GO:0009056,GO:0009063,GO:0009064,GO:0009065,GO:0009066,GO:0009068,GO:0009987,GO:0016054,GO:0016787,GO:0016810,GO:0016811,GO:0019538,GO:0019752,GO:0032787,GO:0033345,GO:0034641,GO:0043170,GO:0043436,GO:…	WP_011521357_1; COG1446:Isoaspartyl	XM_027357241.1; PREDICTED: Penaeus vannamei isoaspartyl peptidase/L-asparaginase-like (LOC113806126), transcript variant X1, mRNA	PF00402.21:Calponin;PF01112.21:Asparaginase_2;PF01516.19:Orbi_VP6;	up	4.70826	up	5.50782	-	-2.32811	-	0.318342
MSTRG.12761.3	MSTRG.12761	C1	NA	NA	NA	NA	NA	NA	XM_027375010.1; PREDICTED: Penaeus vannamei FACT complex subunit spt16-like (LOC113822462), transcript variant X2, mRNA	PF04499.18:SAPS;PF07218.14:RAP1;	up	7.81973	-	5.18538	-	0.712848	-	-0.097857
MSTRG.4640.3	MSTRG.4640	C1	NA	E3 ubiquitin-protein ligase KCMF1-like isoform X4 [Penaeus japonicus]	NA	NA	NA	NA	XM_037920497.1; PREDICTED: Penaeus monodon E3 ubiquitin-protein ligase KCMF1-like (LOC119573310), transcript variant X3, mRNA	NA	up	4.22644	-	2.713	-	1.64338	-	0.611193
MSTRG.28843.22	MSTRG.28843	C1	TPD53	tumor protein D54-like isoform X1 [Penaeus vannamei]	TPD53_HUMAN:Tumor protein D53	NA	GO:0000086,GO:0001775,GO:0001932,GO:0001934,GO:0002376,GO:0002521,GO:0003674,GO:0005488,GO:0005509,GO:0005515,GO:0005575,GO:0005737,GO:0005783,GO:0007088,GO:0007346,GO:0008150,GO:0008284,GO:0009893,GO:0009966,GO:0009967,GO:0009987,GO:0010562,GO:0010564,GO:0010604,GO:0010638,GO:0010646,GO:0010647,GO:0010941,GO:0010942,GO:0019220,GO:0019222,GO:0022402,GO:0023051,GO:0023056,GO:0030098,GO:0030154,GO:…	NA	XM_027356213.1; PREDICTED: Penaeus vannamei tumor protein D52-like (LOC113805244), transcript variant X2, mRNA	PF02185.19:HR1;PF03938.17:OmpH;PF04201.18:TPD52;PF06748.15:DUF1217;PF06886.14:TPX2;PF07104.14:DUF1366;PF08702.13:Fib_alpha;PF09744.12:Jnk-SapK_ap_N;PF12325.11:TMF_TATA_bd;PF16515.8:HIP1_clath_bdg;	up	5.06531	-	5.26702	-	0.063431	-	1.51181
MSTRG.20225.10	MSTRG.20225	C1	TBA	tubulin alpha-1 chain [Penaeus japonicus]	TBA_LYTPI:Tubulin alpha chain	NA	GO:0000166,GO:0001882,GO:0001883,GO:0003674,GO:0003824,GO:0005198,GO:0005200,GO:0005488,GO:0005525,GO:0005575,GO:0005737,GO:0005874,GO:0007017,GO:0008150,GO:0009987,GO:0016787,GO:0017076,GO:0019001,GO:0032549,GO:0032550,GO:0032553,GO:0032555,GO:0032561,GO:0035639,GO:0036094,GO:0043167,GO:0043168,GO:0044422,GO:0044424,GO:0044430,GO:0044446,GO:0044464,GO:0097159,GO:0097367,GO:0099080,GO:0099081,GO:…	NA	XM_027367265.1; PREDICTED: Penaeus vannamei tubulin alpha-1 chain (LOC113815189), mRNA	NA	up	6.38621	-	4.89197	-	-7.22575	-	-2.61783
MSTRG.31408.2	MSTRG.31408	C1	DONS	putative protein downstream neighbor of son-like [Penaeus vannamei]	DONS_DROME:Protein downstream neighbor of son homolog	K22422 DONSON; protein downstream neighbor of Son -- ko03400; DNA repair and recombination proteins; Protein families: genetic information processing; Brite Hierarchies|	GO:0005575,GO:0005634,GO:0006139,GO:0006259,GO:0006260,GO:0006261,GO:0006277,GO:0006725,GO:0006807,GO:0007307,GO:0008150,GO:0008152,GO:0009058,GO:0009059,GO:0009987,GO:0018130,GO:0019438,GO:0022402,GO:0022412,GO:0022414,GO:0033260,GO:0034641,GO:0034645,GO:0034654,GO:0043170,GO:0043226,GO:0043227,GO:0043229,GO:0043231,GO:0044237,GO:0044238,GO:0044249,GO:0044260,GO:0044271,GO:0044424,GO:0044464,GO:…	NA	XM_027366390.1; PREDICTED: Penaeus vannamei protein downstream neighbor of son homolog (LOC113814334), mRNA	NA	up	3.28527	-	2.63895	-	0.668205	-	0.279457
MSTRG.31368.8	MSTRG.31368	C1	SCAF8	protein SCAF8-like isoform X1 [Penaeus vannamei]	SCAF8_MOUSE:SR-related and CTD-associated factor 8	NA	GO:0000122,GO:0000993,GO:0001098,GO:0001099,GO:0003674,GO:0003676,GO:0003723,GO:0003729,GO:0005488,GO:0005515,GO:0005575,GO:0005634,GO:0005654,GO:0005737,GO:0005849,GO:0006139,GO:0006351,GO:0006353,GO:0006355,GO:0006357,GO:0006366,GO:0006369,GO:0006378,GO:0006396,GO:0006397,GO:0006725,GO:0006807,GO:0008150,GO:0008152,GO:0009058,GO:0009059,GO:0009889,GO:0009890,GO:0009891,GO:0009892,GO:0009893,GO:…	NA	XM_027372820.1; PREDICTED: Penaeus vannamei protein SCAF8-like (LOC113820489), transcript variant X1, mRNA	PF00076.25:RRM_1;PF04818.16:CID;PF13893.9:RRM_5;PF16842.8:RRM_occluded;	up	8.57548	up	8.384	-	0.378441	-	1.61498
MSTRG.3621.1	MSTRG.3621	C1	BRAP	BRCA1-associated protein [Penaeus vannamei]	BRAP_HUMAN:BRCA1-associated protein	K10632 BRAP; BRCA1-associated protein -- ko04014; Ras signaling pathway; Signal transduction; Environmental Information Processing|ko04121; Ubiquitin system; Signal transduction; Environmental Information Processing|	GO:0000151,GO:0000165,GO:0003674,GO:0003676,GO:0003824,GO:0004842,GO:0005048,GO:0005488,GO:0005515,GO:0005575,GO:0005654,GO:0005737,GO:0005829,GO:0006464,GO:0006468,GO:0006793,GO:0006796,GO:0006807,GO:0007165,GO:0007264,GO:0007265,GO:0008139,GO:0008150,GO:0008152,GO:0008270,GO:0009966,GO:0009968,GO:0009987,GO:0010646,GO:0010648,GO:0016020,GO:0016310,GO:0016567,GO:0016740,GO:0019538,GO:0019787,GO:…	NA	XM_027380946.1; PREDICTED: Penaeus vannamei BRCA1-associated protein-like (LOC113828005), mRNA	PF00038.24:Filament;PF00261.23:Tropomyosin;PF01496.22:V_ATPase_I;PF02148.22:zf-UBP;PF02403.25:Seryl_tRNA_N;PF02601.18:Exonuc_VII_L;PF04513.15:Baculo_PEP_C;PF04791.19:LMBR1;PF04899.15:MbeD_MobD;PF05266.17:DUF724;PF05384.14:DegS;PF05478.14:Prominin;PF05531.15:NPV_P10;PF05667.14:CCDC22;PF05837.15:CENP-H;PF06103.14:DUF948;PF06156.16:YabA;PF06785.14:UPF0242;PF07889.15:DUF1664;PF08614.14:ATG16;PF08647.…	up	5.48427	-	5.41745	-	-0.230704	-	2.01999
UPB.44.2	UPB.44	C1	BCAS3	breast carcinoma-amplified sequence 3 homolog [Penaeus monodon]	BCAS3_DROME:Breast carcinoma-amplified sequence 3 homolog	K24550 BCAS3; breast carcinoma-amplified sequence 3 -- ko03036; Chromosome and associated proteins; Protein families: genetic information processing; Brite Hierarchies|	GO:0005575,GO:0005737,GO:0005829,GO:0006810,GO:0006897,GO:0006907,GO:0006914,GO:0006950,GO:0008150,GO:0008152,GO:0009056,GO:0009605,GO:0009987,GO:0009991,GO:0016192,GO:0031667,GO:0042594,GO:0044237,GO:0044248,GO:0044351,GO:0044424,GO:0044444,GO:0044464,GO:0050896,GO:0051179,GO:0051234	NA	XM_037933606.1; PREDICTED: Penaeus monodon breast carcinoma-amplified sequence 3 homolog (LOC119584996), mRNA	PF00400.35:WD40;PF12490.11:BCAS3;	up	6.43782	-	3.96638	-	1.94054	-	2.7577
MSTRG.4925.27	MSTRG.4925	C1	NA	NA	NA	NA	NA	NA	XM_027370648.1; PREDICTED: Penaeus vannamei double-stranded RNA-specific editase 1-like (LOC113818471), mRNA	NA	down	-8.42816	down	-8.56685	-	-11.5992	down	-11.7344
rna-XM_027363534.1	rna-XM_027363534	C1	FCSK	L-fucose kinase-like [Penaeus vannamei]	FCSK_MOUSE:L-fucose kinase	K05305 FUK; fucokinase -- ko00051; Fructose and mannose metabolism; Carbohydrate metabolism; Metabolism|ko00520; Amino sugar and nucleotide sugar metabolism; Carbohydrate metabolism; Metabolism|	GO:0000166,GO:0003674,GO:0003824,GO:0005488,GO:0005524,GO:0005975,GO:0006139,GO:0006725,GO:0006753,GO:0006793,GO:0006796,GO:0006807,GO:0008150,GO:0008152,GO:0009058,GO:0009117,GO:0009165,GO:0009225,GO:0009226,GO:0009987,GO:0010033,GO:0010243,GO:0014070,GO:0016301,GO:0016310,GO:0016740,GO:0016772,GO:0016773,GO:0017076,GO:0018130,GO:0019438,GO:0019637,GO:0030554,GO:0032553,GO:0032555,GO:0032559,GO:…	WP_011682351_1; COG2605:Predicted	XM_027363534.1; PREDICTED: Penaeus vannamei L-fucose kinase-like (LOC113811739), transcript variant X2, mRNA	PF00288.29:GHMP_kinases_N;PF07959.15:Fucokinase;PF08544.16:GHMP_kinases_C;	up	10.225	up	10.1113	-	0.420603	-	1.10508
MSTRG.12131.4	MSTRG.12131	C1	GUTR1	uncharacterized protein LOC113828328 [Penaeus vannamei]	GUTR1_DROME:Protein trapped in endoderm-1	NA	GO:0003006,GO:0003674,GO:0004871,GO:0004872,GO:0004888,GO:0004930,GO:0005575,GO:0005737,GO:0005886,GO:0005938,GO:0006928,GO:0007165,GO:0007186,GO:0007280,GO:0007281,GO:0008150,GO:0008219,GO:0008354,GO:0009987,GO:0010623,GO:0012501,GO:0016020,GO:0016477,GO:0022412,GO:0022414,GO:0032502,GO:0035234,GO:0038023,GO:0040011,GO:0044424,GO:0044444,GO:0044464,GO:0044699,GO:0044702,GO:0044763,GO:0044767,GO:…	NA	XM_047645370.1; PREDICTED: Penaeus chinensis protein trapped in endoderm-1-like (LOC125047210), transcript variant X4, mRNA	PF00001.24:7tm_1;PF10323.12:7TM_GPCR_Srv;PF13858.9:DUF4199;	up	5.18182	-	2.28636	-	-1.12194	-	0.394285
MSTRG.9095.1	MSTRG.9095	C1	CDKN3	putative CDK2- associated dual specificity phosphatase [Penaeus vannamei]	CDKN3_PIG:Cyclin-dependent kinase inhibitor 3	NA	GO:0003674,GO:0003824,GO:0004721,GO:0004722,GO:0004725,GO:0005575,GO:0005737,GO:0006464,GO:0006470,GO:0006793,GO:0006796,GO:0006807,GO:0007049,GO:0008138,GO:0008150,GO:0008152,GO:0009987,GO:0016311,GO:0016787,GO:0016788,GO:0016791,GO:0017018,GO:0019538,GO:0036211,GO:0042578,GO:0043170,GO:0043412,GO:0044237,GO:0044238,GO:0044260,GO:0044267,GO:0044424,GO:0044444,GO:0044464,GO:0044699,GO:0044763,GO:…	NA	XM_027374698.1; PREDICTED: Penaeus vannamei cyclin-dependent kinase inhibitor 3-like (LOC113822154), transcript variant X2, mRNA	NA	up	5.457	-	5.29325	-	0.576937	-	0.280837
rna-XM_027368880.1	rna-XM_027368880	C1	NA	uncharacterized protein LOC113816893 isoform X2 [Penaeus vannamei]	NA	NA	GO:0008150,GO:0010646,GO:0010959,GO:0022898,GO:0023051,GO:0030431,GO:0032222,GO:0032409,GO:0032411,GO:0032412,GO:0032414,GO:0032501,GO:0032879,GO:0034762,GO:0034764,GO:0034765,GO:0034767,GO:0043266,GO:0043268,GO:0043269,GO:0043270,GO:0044093,GO:0044699,GO:0044707,GO:0048518,GO:0048522,GO:0050789,GO:0050794,GO:0050804,GO:0051049,GO:0051050,GO:0065007,GO:0065009,GO:1901016,GO:1901018,GO:1901379,GO:…	NA	XM_027368880.1; PREDICTED: Penaeus vannamei uncharacterized LOC113816893 (LOC113816893), transcript variant X2, mRNA	PF05444.15:DUF753;PF15629.9:Perm-CXXC;PF17064.8:QVR;	up	6.95094	-	6.1218	-	2.84747	-	3.11834
rna-XR_003477108.1	rna-XR_003477108	C1	NA	hypothetical protein C7M84_016718, partial [Penaeus vannamei]	NA	NA	NA	NA	XR_003477108.1; PREDICTED: Penaeus vannamei uncharacterized LOC113820276 (LOC113820276), ncRNA	NA	up	6.21234	-	5.18516	-	0.82364	-	2.43192
rna-XM_027378097.1	rna-XM_027378097	C1	NA	uncharacterized protein LOC113825279 isoform X1 [Penaeus vannamei]	NA	NA	NA	NA	XM_027378097.1; PREDICTED: Penaeus vannamei uncharacterized LOC113825279 (LOC113825279), transcript variant X1, mRNA	NA	up	6.43037	up	7.06125	-	0.537627	-	0.039511
MSTRG.32409.5	MSTRG.32409	C1	ST1A3	sulfotransferase 1A3-like [Penaeus vannamei]	ST1A3_HUMAN:Sulfotransferase 1A3	NA	GO:0000165,GO:0003674,GO:0003824,GO:0004062,GO:0005488,GO:0005575,GO:0005737,GO:0005829,GO:0006066,GO:0006067,GO:0006068,GO:0006082,GO:0006139,GO:0006163,GO:0006464,GO:0006468,GO:0006584,GO:0006629,GO:0006725,GO:0006753,GO:0006790,GO:0006793,GO:0006796,GO:0006805,GO:0006807,GO:0007165,GO:0007166,GO:0007186,GO:0007212,GO:0007215,GO:0008146,GO:0008150,GO:0008152,GO:0008202,GO:0009056,GO:0009117,GO:…	NA	XM_027381556.1; PREDICTED: Penaeus vannamei sulfotransferase 1A3-like (LOC113828552), transcript variant X2, mRNA	PF00685.30:Sulfotransfer_1;PF13469.9:Sulfotransfer_3;PF14544.9:DUF4443;	up	8.89281	up	10.5856	-	-0.376521	-	0.861281
MSTRG.12444.6	MSTRG.12444	C1	CDO	cysteine dioxygenase [Penaeus vannamei]	CDO_CAEBR:Cysteine dioxygenase	K00456 CDO1; cysteine dioxygenase -- ko00270; Cysteine and methionine metabolism; Amino acid metabolism; Metabolism|ko00430; Taurine and hypotaurine metabolism; Amino acid metabolism; Metabolism|	GO:0000096,GO:0000098,GO:0003674,GO:0003824,GO:0005488,GO:0005506,GO:0006082,GO:0006520,GO:0006534,GO:0006790,GO:0006807,GO:0008150,GO:0008152,GO:0008198,GO:0009056,GO:0009058,GO:0009063,GO:0009069,GO:0009071,GO:0009093,GO:0009987,GO:0016054,GO:0016491,GO:0016701,GO:0016702,GO:0017172,GO:0019448,GO:0019530,GO:0019694,GO:0019752,GO:0042412,GO:0043167,GO:0043169,GO:0043436,GO:0044237,GO:0044238,GO:…	NA	XM_027367707.1; PREDICTED: Penaeus vannamei cysteine dioxygenase type 1-like (LOC113815679), mRNA	PF05995.15:CDO_I;PF07847.15:PCO_ADO;	up	9.0624	-	7.4123	-	-1.39364	-	-0.686183
rna-XM_027353789.1	rna-XM_027353789	C1	UBQL1	putative ubiquilin-1 isoform X1 [Penaeus vannamei]	UBQL1_MOUSE:Ubiquilin-1	K04523 "UBQLN, DSK2; ubiquilin" -- ko04141; Protein processing in endoplasmic reticulum; "Folding, sorting and degradation"; Genetic Information Processing|ko05014; Amyotrophic lateral sclerosis; "Folding, sorting and degradation"; Genetic Information Processing|ko04131; Membrane trafficking; "Folding, sorting and degradation"; Genetic Information Processing|ko03051; Proteasome; "Folding, sorting…	GO:0000045,GO:0000502,GO:0001666,GO:0002682,GO:0002683,GO:0003674,GO:0005102,GO:0005488,GO:0005515,GO:0005575,GO:0005654,GO:0005737,GO:0005773,GO:0005776,GO:0005783,GO:0005829,GO:0005886,GO:0006508,GO:0006511,GO:0006807,GO:0006914,GO:0006950,GO:0006996,GO:0007033,GO:0008150,GO:0008152,GO:0009056,GO:0009057,GO:0009628,GO:0009893,GO:0009894,GO:0009896,GO:0009966,GO:0009968,GO:0009987,GO:0010033,GO:…	NA	XM_027353789.1; PREDICTED: Penaeus vannamei ubiquilin-1-like (LOC113803086), mRNA	PF00240.26:ubiquitin;PF01456.20:Mucin;PF05642.14:Sporozoite_P67;PF06679.15:DUF1180;PF07200.16:Mod_r;PF07319.14:DnaI_N;PF08317.14:Spc7;PF09676.13:TraV;PF10302.12:Dsc3_N;PF11897.11:DUF3417;PF11976.11:Rad60-SLD;PF12484.11:PPE-SVP;PF13881.9:Rad60-SLD_2;PF16919.8:PknG_rubred;PF17830.4:STI1;PF18037.4:Ubiquitin_5;PF18848.4:baeRF_family6;	up	2.2609	-	2.29186	-	0.394494	-	-0.19561
PB.1546.1	PB.1546	C1	HNRPL	heterogeneous nuclear ribonucleoprotein L-like isoform X1 [Penaeus vannamei]	HNRPL_MOUSE:Heterogeneous nuclear ribonucleoprotein L	K13159 HNRNPL; heterogeneous nuclear ribonucleoprotein L -- ko03041; Spliceosome; Protein families: genetic information processing; Brite Hierarchies|	GO:0000381,GO:0000785,GO:0000975,GO:0000976,GO:0001067,GO:0003674,GO:0003676,GO:0003677,GO:0003690,GO:0003723,GO:0003729,GO:0003730,GO:0005488,GO:0005575,GO:0005634,GO:0005654,GO:0005737,GO:0005829,GO:0006139,GO:0006355,GO:0006396,GO:0006397,GO:0006725,GO:0006807,GO:0008150,GO:0008152,GO:0009889,GO:0009890,GO:0009892,GO:0009987,GO:0010468,GO:0010556,GO:0010558,GO:0010605,GO:0010629,GO:0016070,GO:…	NA	XM_027373182.1; PREDICTED: Penaeus vannamei heterogeneous nuclear ribonucleoprotein L-like (LOC113820819), transcript variant X1, mRNA	PF00076.25:RRM_1;PF11835.11:RRM_8;PF13893.9:RRM_5;PF16842.8:RRM_occluded;	up	11.0836	up	9.2825	-	0.0960523	-	-3.86389
MSTRG.19044.1	MSTRG.19044	C1	UBL3	ubiquitin-like protein 3, partial [Penaeus vannamei]	UBL3_BOVIN:Ubiquitin-like protein 3	NA	GO:0005575,GO:0005886,GO:0016020,GO:0044464	NA	XM_043023806.1; PREDICTED: Penaeus japonicus ubiquitin-like protein 3 (LOC122258088), mRNA	PF00240.26:ubiquitin;PF10302.12:Dsc3_N;PF13881.9:Rad60-SLD_2;	up	8.43332	up	8.42344	-	2.61577	-	3.0948
MSTRG.33827.3	MSTRG.33827	C1	CSN7B	COP9 signalosome complex subunit 7b-like isoform X1 [Penaeus vannamei]	CSN7B_BOVIN:COP9 signalosome complex subunit 7b	K12180 "COPS7, CSN7; COP9 signalosome complex subunit 7" -- ko04121; Ubiquitin system; Protein families: genetic information processing; Brite Hierarchies|	GO:0000338,GO:0005575,GO:0005654,GO:0005737,GO:0006461,GO:0006464,GO:0006508,GO:0006807,GO:0008150,GO:0008152,GO:0008180,GO:0009987,GO:0010387,GO:0016043,GO:0019538,GO:0022607,GO:0032991,GO:0034622,GO:0036211,GO:0043170,GO:0043234,GO:0043412,GO:0043623,GO:0043933,GO:0044237,GO:0044238,GO:0044260,GO:0044267,GO:0044422,GO:0044424,GO:0044428,GO:0044446,GO:0044464,GO:0065003,GO:0070646,GO:0070647,GO:…	NA	XM_027383068.1; PREDICTED: Penaeus vannamei COP9 signalosome complex subunit 7b-like (LOC113829898), transcript variant X1, mRNA	PF01399.30:PCI;PF18392.4:CSN7a_helixI;	up	6.18204	-	2.23385	-	-3.40571	-	-1.38949
PB.1319.1	PB.1319	C1	VP33B	LOW QUALITY PROTEIN: vacuolar protein sorting-associated protein 33B-like [Penaeus vannamei]	VP33B_HUMAN:Vacuolar protein sorting-associated protein 33B	K23281 VPS33B; vacuolar protein sorting-associated protein 33B -- ko04131; Membrane trafficking; Protein families: genetic information processing; Brite Hierarchies|	GO:0000323,GO:0003674,GO:0005488,GO:0005575,GO:0005737,GO:0005764,GO:0005765,GO:0005768,GO:0005770,GO:0005773,GO:0005774,GO:0005794,GO:0005829,GO:0006464,GO:0006807,GO:0006810,GO:0006886,GO:0006906,GO:0006996,GO:0007032,GO:0008104,GO:0008150,GO:0008152,GO:0009987,GO:0010008,GO:0010543,GO:0015031,GO:0015833,GO:0016020,GO:0016043,GO:0016050,GO:0016192,GO:0017185,GO:0018126,GO:0018193,GO:0018205,GO:…	NA	XM_027369987.1; PREDICTED: Penaeus vannamei vacuolar protein sorting-associated protein 33B-like (LOC113817876), mRNA	PF00995.26:Sec1;PF19990.2:DUF6426;	up	2.39679	-	1.03177	-	-0.67948	-	-0.773638
MSTRG.33948.1	MSTRG.33948	C1	NA	uncharacterized protein LOC113829093 [Penaeus vannamei]	NA	NA	NA	NA	XM_027382184.1; PREDICTED: Penaeus vannamei uncharacterized LOC113829093 (LOC113829093), mRNA	PF03513.17:Cloacin_immun;	up	8.47945	-	7.06522	-	1.38562	-	3.04787
MSTRG.5252.1	MSTRG.5252	C1	NA	protein phosphatase 1 regulatory subunit 14C-like isoform X3 [Penaeus japonicus]	NA	NA	GO:0005575,GO:0005737,GO:0008150,GO:0019220,GO:0019222,GO:0031323,GO:0042325,GO:0044424,GO:0044464,GO:0050789,GO:0050794,GO:0051174,GO:0065007	NA	XM_047629164.1; PREDICTED: Penaeus chinensis protein phosphatase 1 regulatory subunit 14C-like (LOC125036517), mRNA	PF05361.15:PP1_inhibitor;PF10098.12:DUF2336;	up	3.04964	-	0.0493281	-	-0.995235	-	-0.239303
MSTRG.22190.4	MSTRG.22190	C1	GPSM2	G-protein-signaling modulator 2-like isoform X2 [Penaeus monodon]	GPSM2_HUMAN:G-protein-signaling modulator 2	NA	GO:0000132,GO:0000166,GO:0000226,GO:0000922,GO:0001965,GO:0003674,GO:0005092,GO:0005488,GO:0005515,GO:0005575,GO:0005737,GO:0005813,GO:0005815,GO:0005829,GO:0005938,GO:0006996,GO:0007010,GO:0007017,GO:0007051,GO:0007052,GO:0007165,GO:0007186,GO:0007264,GO:0007265,GO:0007346,GO:0008022,GO:0008150,GO:0009987,GO:0010564,GO:0010638,GO:0016043,GO:0016328,GO:0019904,GO:0022402,GO:0030234,GO:0030695,GO:…	NA	XM_037949102.1; PREDICTED: Penaeus monodon G-protein-signaling modulator 2-like (LOC119599344), transcript variant X2, mRNA	PF00515.31:TPR_1;PF02188.20:GoLoco;PF05194.15:UreE_C;PF07719.20:TPR_2;PF07721.17:TPR_4;PF10579.12:Rapsyn_N;PF12862.10:ANAPC5;PF13174.9:TPR_6;PF13176.9:TPR_7;PF13181.9:TPR_8;PF13374.9:TPR_10;PF13414.9:TPR_11;PF13424.9:TPR_12;PF13428.9:TPR_14;PF13432.9:TPR_16;PF14559.9:TPR_19;PF17874.4:TPR_MalT;	down	-6.84913	-	-2.81411	-	-6.07415	-	-6.20736
rna-XM_027367558.1	rna-XM_027367558	C1	ASTRB	GRAM domain-containing protein 1B-like isoform X1 [Penaeus vannamei]	ASTRB_MOUSE:Protein Aster-B	NA	GO:0001786,GO:0003674,GO:0005215,GO:0005319,GO:0005488,GO:0005496,GO:0005543,GO:0005575,GO:0005789,GO:0005886,GO:0006810,GO:0006869,GO:0008150,GO:0008289,GO:0009987,GO:0010033,GO:0014070,GO:0015248,GO:0015485,GO:0015850,GO:0015918,GO:0016020,GO:0017127,GO:0022892,GO:0032365,GO:0032366,GO:0032934,GO:0033993,GO:0036094,GO:0036314,GO:0036315,GO:0042221,GO:0042592,GO:0042632,GO:0043167,GO:0043168,GO:…	NA	XM_027367558.1; PREDICTED: Penaeus vannamei GRAM domain-containing protein 1B-like (LOC113815494), transcript variant X1, mRNA	PF02893.23:GRAM;PF16016.8:VASt;	up	2.31241	up	2.22408	-	1.90769	-	1.81205
rna-XM_027357520.1	rna-XM_027357520	C1	NA	myb-like protein X isoform X1 [Penaeus vannamei]	NA	NA	NA	NA	XM_027357520.1; PREDICTED: Penaeus vannamei myb-like protein X (LOC113806393), transcript variant X1, mRNA	NA	up	5.98636	-	5.58498	-	1.61099	-	0.496378
MSTRG.17179.6	MSTRG.17179	C1	PICO	sialin-like [Penaeus vannamei]	PICO_DROME:Putative inorganic phosphate cotransporter	NA	GO:0003674,GO:0005215,GO:0005575,GO:0005886,GO:0006810,GO:0006811,GO:0006812,GO:0006814,GO:0006820,GO:0008150,GO:0008509,GO:0015075,GO:0015103,GO:0015114,GO:0015291,GO:0015293,GO:0015672,GO:0016020,GO:0022804,GO:0022857,GO:0022891,GO:0022892,GO:0030001,GO:0044464,GO:0051179,GO:0051234,GO:0055085,GO:1901677	NP_638589_1; COG2271:Sugar	XM_027374120.1; PREDICTED: Penaeus vannamei sialin-like (LOC113821605), mRNA	PF07332.14:Phage_holin_3_6;PF07690.19:MFS_1;PF13955.9:Fst_toxin;	up	7.40884	up	6.17522	-	0.0260056	-	-1.59505
PB.2769.3	PB.2769	C1	A4	amyloid-beta-like protein isoform X1 [Penaeus monodon]	A4_DROME:Amyloid-beta-like protein	K04520 APP; amyloid beta A4 protein -- ko04726; Serotonergic synapse; Nervous system; Organismal Systems|ko05010; Alzheimer disease; Nervous system; Organismal Systems|ko05022; Pathways of neurodegeneration - multiple diseases; Nervous system; Organismal Systems|ko01002; Peptidases and inhibitors; Nervous system; Organismal Systems|ko00535; Proteoglycans; Nervous system; Organismal Systems|ko0053…	GO:0003008,GO:0003674,GO:0005488,GO:0005539,GO:0005575,GO:0005576,GO:0005886,GO:0006950,GO:0007409,GO:0007417,GO:0007422,GO:0007610,GO:0007611,GO:0007613,GO:0007614,GO:0007616,GO:0008150,GO:0008201,GO:0009611,GO:0009628,GO:0009653,GO:0009987,GO:0010941,GO:0016020,GO:0016043,GO:0016319,GO:0030030,GO:0030424,GO:0032501,GO:0032502,GO:0032989,GO:0032990,GO:0042995,GO:0043005,GO:0043025,GO:0043167,GO:…	NA	XM_027373989.1; PREDICTED: Penaeus vannamei amyloid-beta-like protein (LOC113821478), transcript variant X1, mRNA	PF00746.24:Gram_pos_anchor;PF02177.19:APP_N;PF02561.17:FliS;PF06512.16:Na_trans_assoc;PF06524.15:NOA36;PF10515.12:APP_amyloid;PF11951.11:Fungal_trans_2;PF12924.10:APP_Cu_bd;PF12925.10:APP_E2;	up	7.723	-	7.61088	-	4.33024	-	4.80091
MSTRG.28827.26	MSTRG.28827	C1	ATNA	Na+/K+-ATPase alpha subunit [Penaeus vannamei]	ATNA_DROME:Sodium/potassium-transporting ATPase subunit alpha	NA	GO:0000166,GO:0001894,GO:0003008,GO:0003674,GO:0003824,GO:0005215,GO:0005391,GO:0005488,GO:0005524,GO:0005575,GO:0005634,GO:0005737,GO:0005886,GO:0005890,GO:0005911,GO:0005918,GO:0006810,GO:0006811,GO:0006812,GO:0006813,GO:0006814,GO:0006818,GO:0006873,GO:0006875,GO:0006883,GO:0007043,GO:0007154,GO:0007267,GO:0007268,GO:0007416,GO:0007528,GO:0007600,GO:0007605,GO:0007610,GO:0007626,GO:0007630,GO:…	NA	XM_027367933.1; PREDICTED: Penaeus vannamei sodium/potassium-transporting ATPase subunit alpha-like (LOC113815921), mRNA	NA	down	-4.39843	-	-2.40374	down	-7.07732	down	-6.63476
rna-XM_027365779.1	rna-XM_027365779	C1	CAPSL	putative calcyphosin-like protein [Penaeus vannamei]	CAPSL_HUMAN:Calcyphosin-like protein	K23909 CAPS; calcyphosin -- ko04990; Domain-containing proteins not elsewhere classified; Protein families: signaling and cellular processes; Brite Hierarchies|	GO:0003674,GO:0005488,GO:0005509,GO:0005575,GO:0005737,GO:0043167,GO:0043169,GO:0044424,GO:0044464,GO:0046872	NA	XM_027365779.1; PREDICTED: Penaeus vannamei crustacean calcium-binding protein 23-like (LOC113813725), mRNA	PF00036.35:EF-hand_1;PF05517.15:p25-alpha;PF10591.12:SPARC_Ca_bdg;PF12763.10:EF-hand_4;PF13202.9:EF-hand_5;PF13405.9:EF-hand_6;PF13499.9:EF-hand_7;PF13833.9:EF-hand_8;PF14658.9:EF-hand_9;	up	4.92163	-	4.14401	-	-1.67921	-	0.00351915
rna-XM_027382837.1	rna-XM_027382837	C1	EXD2	exonuclease 3'-5' domain-containing protein 2-like [Penaeus vannamei]	EXD2_HUMAN:Exonuclease 3'-5' domain-containing protein 2	K20777 EXD2; exonuclease 3'-5' domain-containing protein 2 -- ko03400; DNA repair and recombination proteins; Protein families: genetic information processing; Brite Hierarchies|	GO:0000175,GO:0000287,GO:0000724,GO:0000725,GO:0000729,GO:0003674,GO:0003676,GO:0003824,GO:0004518,GO:0004527,GO:0004529,GO:0004532,GO:0004536,GO:0004540,GO:0005488,GO:0005515,GO:0005575,GO:0005634,GO:0005737,GO:0005739,GO:0005741,GO:0005759,GO:0005856,GO:0006139,GO:0006259,GO:0006281,GO:0006302,GO:0006310,GO:0006725,GO:0006807,GO:0006950,GO:0006974,GO:0008150,GO:0008152,GO:0008296,GO:0008297,GO:…	NP_716778_2; COG0349:Ribonuclease	XM_027382837.1; PREDICTED: Penaeus vannamei exonuclease 3'-5' domain-containing protein 2-like (LOC113829633), transcript variant X5, mRNA	PF01612.23:DNA_pol_A_exo1;PF18097.4:Vta1_C;	up	7.51735	up	7.46643	-	0.940163	-	1.38788
MSTRG.11814.3	MSTRG.11814	C1	CRLS1	probable cardiolipin synthase (CMP-forming) [Penaeus vannamei]	CRLS1_DROME:Probable cardiolipin synthase (CMP-forming)	NA	GO:0003674,GO:0003824,GO:0005575,GO:0005739,GO:0005743,GO:0006139,GO:0006163,GO:0006164,GO:0006629,GO:0006644,GO:0006650,GO:0006655,GO:0006725,GO:0006753,GO:0006754,GO:0006793,GO:0006796,GO:0006807,GO:0006996,GO:0007005,GO:0007006,GO:0008150,GO:0008152,GO:0008610,GO:0008654,GO:0008808,GO:0009058,GO:0009117,GO:0009123,GO:0009124,GO:0009126,GO:0009127,GO:0009141,GO:0009142,GO:0009144,GO:0009145,GO:…	WP_011697296_1; COG0558:Phosphatidylglycerophosphate	XM_027367469.1; PREDICTED: Penaeus vannamei probable cardiolipin synthase (CMP-forming) (LOC113815379), mRNA	PF01066.24:CDP-OH_P_transf;	up	2.76353	-	1.75339	-	0.879589	-	0.44139
MSTRG.19891.1	MSTRG.19891	C1	KAZRN	uncharacterized protein LOC122250377 [Penaeus japonicus]	KAZRN_MOUSE:Kazrin	K26226 PPFIA; liprin-alpha -- ko04131; Membrane trafficking; Protein families: genetic information processing; Brite Hierarchies|	GO:0001533,GO:0003674,GO:0005488,GO:0005515,GO:0005575,GO:0005654,GO:0005829,GO:0005856,GO:0005886,GO:0005911,GO:0008150,GO:0016020,GO:0016604,GO:0016607,GO:0030054,GO:0030057,GO:0031424,GO:0032501,GO:0043226,GO:0043228,GO:0043229,GO:0043232,GO:0044422,GO:0044424,GO:0044428,GO:0044444,GO:0044446,GO:0044451,GO:0044464,GO:0044699,GO:0044707,GO:0070161	NA	XM_027357103.1; PREDICTED: Penaeus vannamei kazrin-like (LOC113806007), mRNA	PF00536.33:SAM_1;PF02183.21:HALZ;PF05667.14:CCDC22;PF07647.20:SAM_2;PF13384.9:HTH_23;PF13851.9:GAS;PF15821.8:DUF4709;PF15898.8:PRKG1_interact;PF18709.4:DLP_helical;PF19697.2:Atg11_middle;	up	4.25304	-	4.19592	-	0.692566	-	1.74049
rna-XM_027362124.1	rna-XM_027362124	C1	PIGF	uncharacterized protein LOC113810428 [Penaeus vannamei]	PIGF_HUMAN:Phosphatidylinositol-glycan biosynthesis class F protein	K14523 RPP38; ribonucleases P/MRP protein subunit RPP38 -- ko00563; Glycosylphosphatidylinositol (GPI)-anchor biosynthesis; Glycan biosynthesis and metabolism; Metabolism|ko03008; Ribosome biogenesis in eukaryotes; Translation; Genetic Information Processing|ko03009; Ribosome biogenesis; Translation; Genetic Information Processing|ko03016; Transfer RNA biogenesis; Translation; Genetic Information…	GO:0003674,GO:0003824,GO:0004307,GO:0005575,GO:0005789,GO:0006464,GO:0006497,GO:0006505,GO:0006506,GO:0006629,GO:0006643,GO:0006644,GO:0006650,GO:0006661,GO:0006664,GO:0006793,GO:0006796,GO:0006807,GO:0008150,GO:0008152,GO:0008610,GO:0008654,GO:0009058,GO:0009247,GO:0009987,GO:0016020,GO:0016740,GO:0016772,GO:0016780,GO:0017169,GO:0019538,GO:0019637,GO:0036211,GO:0043170,GO:0043412,GO:0044237,GO:…	NA	XM_027362124.1; PREDICTED: Penaeus vannamei phosphatidylinositol-glycan biosynthesis class F protein-like (LOC113810430), mRNA	PF01248.29:Ribosomal_L7Ae;PF06699.14:PIG-F;PF08228.14:RNase_P_pop3;PF10745.12:DUF2530;PF17523.5:MPS-4;	up	8.77241	-	10.1263	-	-1.08168	-	-0.918346
PB.2801.1	PB.2801	C1	MSTAB	SET domain-containing protein SmydA-8-like [Penaeus vannamei]	MSTAB_DROME:SET domain-containing protein SmydA-8, isoform B	NA	GO:0000785,GO:0003674,GO:0003824,GO:0005488,GO:0005515,GO:0005575,GO:0006325,GO:0006464,GO:0006479,GO:0006807,GO:0008150,GO:0008152,GO:0008168,GO:0008213,GO:0008757,GO:0009892,GO:0009987,GO:0010468,GO:0010605,GO:0010629,GO:0016043,GO:0016569,GO:0016570,GO:0016571,GO:0016740,GO:0016741,GO:0018022,GO:0018193,GO:0018205,GO:0019222,GO:0019538,GO:0019899,GO:0032259,GO:0034968,GO:0036211,GO:0042826,GO:…	NA	XM_027356628.1; PREDICTED: Penaeus vannamei SET domain-containing protein SmydA-8-like (LOC113805599), mRNA	PF00856.31:SET;PF01753.21:zf-MYND;PF08666.15:SAF;	up	4.83461	-	4.89291	-	1.29457	-	2.60303
PB.329.1	PB.329	C1	NA	transmembrane protease serine 13-like isoform X2 [Penaeus vannamei]	NA	NA	NA	NA	XM_027358603.1; PREDICTED: Penaeus vannamei transmembrane protease serine 13-like (LOC113807369), transcript variant X2, mRNA	NA	down	-2.63876	-	-2.88729	-	-6.58739	-	-4.91609
MSTRG.7698.2	MSTRG.7698	C1	NA	hypothetical protein C7M84_007933 [Penaeus vannamei]	NA	NA	NA	NA	XM_027360855.1; PREDICTED: Penaeus vannamei uncharacterized LOC113809313 (LOC113809313), transcript variant X1, mRNA	NA	up	5.23626	up	6.20346	down	-7.57857	down	-4.75938
MSTRG.35095.53	MSTRG.35095	C1	CLA1B	CLIP-associating protein 2-like isoform X4 [Penaeus monodon]	CLA1B_XENLA:CLIP-associating protein 1-B	K16578 CLASP1_2; CLIP-associating protein 1/2 -- ko03036; Chromosome and associated proteins; Protein families: genetic information processing; Brite Hierarchies|ko04812; Cytoskeleton proteins; Protein families: genetic information processing; Brite Hierarchies|	GO:0000226,GO:0000776,GO:0003674,GO:0005488,GO:0005515,GO:0005575,GO:0005737,GO:0005794,GO:0005802,GO:0005815,GO:0005819,GO:0005828,GO:0005874,GO:0005876,GO:0005881,GO:0005938,GO:0006996,GO:0007010,GO:0007017,GO:0007020,GO:0007030,GO:0007049,GO:0007051,GO:0007052,GO:0008017,GO:0008092,GO:0008150,GO:0009987,GO:0010458,GO:0015631,GO:0016020,GO:0016043,GO:0022402,GO:0022607,GO:0031023,GO:0031110,GO:…	NA	XM_037931273.1; PREDICTED: Penaeus monodon CLIP-associating protein 2-like (LOC119582818), transcript variant X4, mRNA	PF01602.23:Adaptin_N;PF02985.25:HEAT;PF06933.14:SSP160;PF10363.12:RTP1_C1;PF10479.12:FSA_C;PF12348.11:CLASP_N;PF12460.11:MMS19_C;PF13513.9:HEAT_EZ;PF15276.9:PP1_bind;PF19532.2:TMEM131_like;	up	6.7188	up	7.47391	-	1.81561	-	3.47455
MSTRG.21294.15	MSTRG.21294	C1	LOLAL	protein bric-a-brac 1-like [Penaeus monodon]	LOLAL_DROME:Longitudinals lacking protein-like	NA	GO:0000228,GO:0000793,GO:0000794,GO:0001700,GO:0003002,GO:0003674,GO:0003676,GO:0003677,GO:0005488,GO:0005515,GO:0005575,GO:0005634,GO:0005694,GO:0005700,GO:0006325,GO:0006333,GO:0006338,GO:0006355,GO:0006357,GO:0007275,GO:0007389,GO:0007426,GO:0007435,GO:0008150,GO:0009653,GO:0009790,GO:0009792,GO:0009887,GO:0009889,GO:0009890,GO:0009891,GO:0009892,GO:0009893,GO:0009953,GO:0009987,GO:0010468,GO:…	NA	XM_027375487.1; PREDICTED: Penaeus vannamei protein bric-a-brac 1-like (LOC113822944), transcript variant X2, mRNA	PF00096.29:zf-C2H2;PF00651.34:BTB;PF04423.17:Rad50_zn_hook;PF05887.14:Trypan_PARP;PF09723.13:Zn-ribbon_8;PF12171.11:zf-C2H2_jaz;PF12756.10:zf-C2H2_2;PF13465.9:zf-H2C2_2;PF13894.9:zf-C2H2_4;PF13912.9:zf-C2H2_6;PF13913.9:zf-C2HC_2;PF14369.9:zinc_ribbon_9;PF17283.5:Zn_ribbon_SprT;PF18112.4:Zn-C2H2_12;PF18439.4:zf_UBZ;PF19769.2:CPxCG_zf;	up	8.69628	up	8.70411	-	0.819323	-	1.90298
rna-XM_027383745.1	rna-XM_027383745	C1	CNDD3	condensin-2 complex subunit D3-like [Penaeus vannamei]	CNDD3_HUMAN:Condensin-2 complex subunit D3	K11491 NCAPD3; condensin-2 complex subunit D3 -- ko03036; Chromosome and associated proteins; Protein families: genetic information processing; Brite Hierarchies|	GO:0000228,GO:0000775,GO:0000779,GO:0000785,GO:0000792,GO:0000793,GO:0000794,GO:0000796,GO:0003674,GO:0005488,GO:0005515,GO:0005575,GO:0005654,GO:0005694,GO:0005721,GO:0006323,GO:0006996,GO:0007076,GO:0008150,GO:0009987,GO:0010032,GO:0010564,GO:0010638,GO:0016020,GO:0016043,GO:0022402,GO:0022414,GO:0030261,GO:0032991,GO:0033043,GO:0033044,GO:0035064,GO:0042393,GO:0043226,GO:0043228,GO:0043229,GO:…	NA	XM_027383745.1; PREDICTED: Penaeus vannamei condensin-2 complex subunit D3-like (LOC113830542), mRNA	PF01602.23:Adaptin_N;PF02985.25:HEAT;PF04118.17:Dopey_N;PF05412.15:Peptidase_C33;PF08623.13:TIP120;PF10386.12:DUF2441;PF12348.11:CLASP_N;PF12717.10:Cnd1;PF12719.10:Cnd3;PF12755.10:Vac14_Fab1_bd;PF12765.10:Cohesin_HEAT;PF13513.9:HEAT_EZ;PF13646.9:HEAT_2;PF18373.4:Spectrin_like;	up	2.42575	up	2.73781	-	-0.0511412	-	0.110768
MSTRG.25868.1	MSTRG.25868	C1	KLF15	Krueppel-like factor 2 [Penaeus vannamei]	KLF15_MOUSE:Krueppel-like factor 15	K09210 KLF15; krueppel-like factor 15 -- ko03000; Transcription factors; Protein families: genetic information processing; Brite Hierarchies|	GO:0000975,GO:0000976,GO:0000977,GO:0000978,GO:0000981,GO:0000987,GO:0001012,GO:0001067,GO:0001071,GO:0001159,GO:0001228,GO:0001678,GO:0003008,GO:0003012,GO:0003299,GO:0003300,GO:0003674,GO:0003676,GO:0003677,GO:0003690,GO:0003700,GO:0005488,GO:0005575,GO:0005634,GO:0005654,GO:0006355,GO:0006357,GO:0006950,GO:0008150,GO:0009719,GO:0009725,GO:0009889,GO:0009891,GO:0009892,GO:0009893,GO:0009966,GO:…	NA	XM_037929512.1; PREDICTED: Penaeus monodon Krueppel-like factor 2 (LOC119581142), transcript variant X3, mRNA	PF00096.29:zf-C2H2;PF12171.11:zf-C2H2_jaz;PF12874.10:zf-met;PF13465.9:zf-H2C2_2;PF13894.9:zf-C2H2_4;PF13912.9:zf-C2H2_6;PF15909.8:zf-C2H2_8;PF16159.8:FOXP-CC;PF16278.8:zf-C2HE;PF19126.3:DUF5810;	up	9.13558	up	9.78601	-	-0.0699913	-	1.52529
PB.1318.2	PB.1318	C1	NA	putative histone-lysine N-methyltransferase, partial [Penaeus vannamei]	NA	NA	NA	NA	XM_027369069.1; PREDICTED: Penaeus vannamei histone-lysine N-methyltransferase SETD2-like (LOC113817071), mRNA	NA	up	7.44481	-	8.0217	-	0.990357	-	1.02017
MSTRG.22457.4	MSTRG.22457	C1	NA	uncharacterized protein LOC119582936 [Penaeus monodon]	NA	NA	NA	NA	XR_007116503.1; PREDICTED: Penaeus chinensis uncharacterized LOC125044647 (LOC125044647), ncRNA	NA	up	5.99337	-	5.99104	-	1.10112	-	-0.681852
MSTRG.20660.4	MSTRG.20660	C1	RNF13	E3 ubiquitin-protein ligase RNF13-like [Penaeus vannamei]	RNF13_RAT:E3 ubiquitin-protein ligase RNF13	NA	GO:0000209,GO:0000323,GO:0003674,GO:0003824,GO:0004842,GO:0005488,GO:0005515,GO:0005575,GO:0005637,GO:0005654,GO:0005737,GO:0005764,GO:0005765,GO:0005768,GO:0005773,GO:0005774,GO:0005783,GO:0005789,GO:0005829,GO:0005886,GO:0006464,GO:0006508,GO:0006511,GO:0006807,GO:0006950,GO:0007154,GO:0008150,GO:0008152,GO:0008270,GO:0008432,GO:0009056,GO:0009057,GO:0009267,GO:0009605,GO:0009966,GO:0009967,GO:…	NA	XM_047631955.1; PREDICTED: Penaeus chinensis E3 ubiquitin-protein ligase RNF13-like (LOC125038478), transcript variant X2, mRNA	PF02225.25:PA;	up	8.03238	-	7.67848	-	0.436661	-	0.800459
rna-XM_027351104.1	rna-XM_027351104	C1	PXMP2	peroxisomal membrane protein 2-like [Penaeus vannamei]	PXMP2_BOVIN:Peroxisomal membrane protein 2	K13347 "PXMP2, PMP22; peroxisomal membrane protein 2" -- ko04146; Peroxisome; Transport and catabolism; Cellular Processes|	GO:0005575,GO:0005737,GO:0005739,GO:0005778,GO:0016020,GO:0031090,GO:0031903,GO:0042579,GO:0043226,GO:0043227,GO:0043229,GO:0043231,GO:0044422,GO:0044424,GO:0044438,GO:0044439,GO:0044444,GO:0044446,GO:0044464,GO:0098588,GO:0098805	NA	XM_027351104.1; PREDICTED: Penaeus vannamei peroxisomal membrane protein 2-like (LOC113800347), transcript variant X5, mRNA	PF02378.21:PTS_EIIC;PF04117.15:Mpv17_PMP22;	up	8.92938	up	9.73441	-	-4.42892	-	-0.572435
rna-XM_027370803.1	rna-XM_027370803	C1	FUTSC	microtubule-associated protein futsch-like [Penaeus vannamei]	FUTSC_DROME:Microtubule-associated protein futsch	K10429 MAP1; microtubule-associated protein 1 -- ko03250; Viral life cycle - HIV-1; Information processing in viruses; Genetic Information Processing|ko01009; Protein phosphatases and associated proteins; Information processing in viruses; Genetic Information Processing|ko04812; Cytoskeleton proteins; Information processing in viruses; Genetic Information Processing|	GO:0000226,GO:0003008,GO:0003674,GO:0003779,GO:0005488,GO:0005515,GO:0005575,GO:0005829,GO:0005856,GO:0005874,GO:0005875,GO:0006810,GO:0006928,GO:0006996,GO:0007010,GO:0007017,GO:0007018,GO:0007409,GO:0007610,GO:0007611,GO:0007612,GO:0007635,GO:0008017,GO:0008088,GO:0008092,GO:0008150,GO:0008306,GO:0008355,GO:0008582,GO:0009653,GO:0009987,GO:0010941,GO:0010970,GO:0015630,GO:0015631,GO:0016043,GO:…	NA	XM_027370803.1; PREDICTED: Penaeus vannamei microtubule-associated protein futsch-like (LOC113818610), mRNA	NA	up	4.72818	up	5.34302	-	-4.35555	-	-2.26471
MSTRG.12214.2	MSTRG.12214	C1	NA	probable histone-arginine methyltransferase CARMER [Penaeus vannamei]	NA	NA	NA	NA	XM_027377980.1; PREDICTED: Penaeus vannamei probable histone-arginine methyltransferase CARMER (LOC113825170), mRNA	NA	up	8.13185	-	7.62715	-	2.49513	-	-1.2739
MSTRG.28491.2	MSTRG.28491	C1	SP20H	transcription factor SPT20 homolog isoform X1 [Penaeus vannamei]	SP20H_MOUSE:Transcription factor SPT20 homolog	K21245 SUPT20H; transcription factor SPT20 homolog -- ko04140; Autophagy - animal; Transport and catabolism; Cellular Processes|ko03036; Chromosome and associated proteins; Transport and catabolism; Cellular Processes|	GO:0000123,GO:0000124,GO:0000988,GO:0000989,GO:0003674,GO:0003712,GO:0005575,GO:0006109,GO:0006111,GO:0006282,GO:0006325,GO:0006355,GO:0006357,GO:0006464,GO:0006473,GO:0006475,GO:0006508,GO:0006807,GO:0007369,GO:0008150,GO:0008152,GO:0009653,GO:0009889,GO:0009891,GO:0009893,GO:0009987,GO:0010468,GO:0010556,GO:0010557,GO:0010604,GO:0010628,GO:0010675,GO:0010676,GO:0010906,GO:0010907,GO:0016043,GO:…	NA	XM_027366941.1; PREDICTED: Penaeus vannamei transcription factor SPT20 homolog (LOC113814862), transcript variant X1, mRNA	PF03153.16:TFIIA;PF09849.12:DUF2076;PF12090.11:Spt20;	up	4.14194	up	3.87588	-	1.46684	-	1.3507
MSTRG.14811.1	MSTRG.14811	C1	GPT11	G patch domain-containing protein 11-like isoform X2 [Penaeus vannamei]	GPT11_XENTR:G patch domain-containing protein 11	NA	GO:0000776,GO:0003674,GO:0003676,GO:0005488,GO:0005575,GO:0032991,GO:0043226,GO:0043228,GO:0043229,GO:0043232,GO:0043234,GO:0044422,GO:0044424,GO:0044427,GO:0044446,GO:0044464,GO:0097159,GO:1901363	NA	XM_027366480.1; PREDICTED: Penaeus vannamei G patch domain-containing protein 11-like (LOC113814450), transcript variant X2, mRNA	PF01080.20:Presenilin;PF01585.26:G-patch;PF08863.13:YolD;PF10956.11:DUF2756;PF12656.10:G-patch_2;	up	5.04696	-	3.6421	-	0	-	0
MSTRG.16463.46	MSTRG.16463	C1	CADF	cofilin/actin-depolymerizing factor homolog [Penaeus vannamei]	CADF_DROME:Cofilin/actin-depolymerizing factor homolog	K05765 CFL; cofilin -- ko04810; Regulation of actin cytoskeleton; Cell motility; Cellular Processes|ko04666; Fc gamma R-mediated phagocytosis; Cell motility; Cellular Processes|ko04360; Axon guidance; Cell motility; Cellular Processes|ko05170; Human immunodeficiency virus 1 infection; Cell motility; Cellular Processes|ko05133; Pertussis; Cell motility; Cellular Processes|ko04131; Membrane traffic…	GO:0000281,GO:0000902,GO:0000910,GO:0000912,GO:0000915,GO:0001654,GO:0001667,GO:0001736,GO:0001737,GO:0001745,GO:0001894,GO:0002791,GO:0002793,GO:0003002,GO:0003006,GO:0003674,GO:0003779,GO:0005488,GO:0005515,GO:0005575,GO:0005654,GO:0005737,GO:0005829,GO:0005856,GO:0006461,GO:0006928,GO:0006996,GO:0007010,GO:0007015,GO:0007163,GO:0007164,GO:0007297,GO:0007298,GO:0007389,GO:0007409,GO:0007423,GO:…	NA	XM_027369876.1; PREDICTED: Penaeus vannamei cofilin/actin-depolymerizing factor homolog (LOC113817782), mRNA	PF00241.23:Cofilin_ADF;	up	7.32642	-	6.39173	-	1.46471	-	3.3073
MSTRG.5046.17	MSTRG.5046	C1	NA	cation diffusion facilitator family protein 1-like [Penaeus vannamei]	NA	NA	NA	NA	XM_027376741.1; PREDICTED: Penaeus vannamei cation diffusion facilitator family protein 1-like (LOC113824000), transcript variant X6, mRNA	NA	down	-2.52079	-	-1.15985	-	-2.81036	-	-2.47724
PB.2917.3	PB.2917	C1	MDH	uncharacterized protein LOC113804000 [Penaeus vannamei]	MDH_PYRHO:Malate dehydrogenase	NA	GO:0003674,GO:0003824,GO:0005575,GO:0005737,GO:0006082,GO:0006099,GO:0006101,GO:0008150,GO:0008152,GO:0009987,GO:0016491,GO:0016614,GO:0016615,GO:0016616,GO:0019752,GO:0030060,GO:0043436,GO:0044237,GO:0044238,GO:0044281,GO:0044424,GO:0044464,GO:0044699,GO:0044710,GO:0044763,GO:0071704,GO:0072350	WP_014018935_1; COG2055:Malate/lactate/ureidoglycolate	XM_027354817.1; PREDICTED: Penaeus vannamei uncharacterized oxidoreductase YjmC-like (LOC113804000), mRNA	PF02615.17:Ldh_2;	up	2.74306	-	1.09269	-	0.577634	-	0.684033
PB.4403.2	PB.4403	C1	NMNA1	nicotinamide/nicotinic acid mononucleotide adenylyltransferase 1-like isoform X1 [Penaeus vannamei]	NMNA1_MOUSE:Nicotinamide/nicotinic acid mononucleotide adenylyltransferase 1	K06210 NMNAT; nicotinamide mononucleotide adenylyltransferase -- ko00760; Nicotinate and nicotinamide metabolism; Metabolism of cofactors and vitamins; Metabolism|	GO:0000166,GO:0000309,GO:0001932,GO:0001934,GO:0003674,GO:0003824,GO:0004515,GO:0005488,GO:0005515,GO:0005524,GO:0005575,GO:0005634,GO:0005654,GO:0005737,GO:0006139,GO:0006163,GO:0006725,GO:0006732,GO:0006733,GO:0006753,GO:0006793,GO:0006796,GO:0006807,GO:0006950,GO:0008150,GO:0008152,GO:0009058,GO:0009108,GO:0009117,GO:0009123,GO:0009126,GO:0009141,GO:0009144,GO:0009150,GO:0009161,GO:0009165,GO:…	NA	XM_027362541.1; PREDICTED: Penaeus vannamei nicotinamide/nicotinic acid mononucleotide adenylyltransferase 1-like (LOC113810892), transcript variant X1, mRNA	PF00721.24:TMV_coat;PF01467.29:CTP_transf_like;PF03428.16:RP-C;PF03472.18:Autoind_bind;	up	9.64963	-	10.1174	-	0.705207	-	-2.1142
MSTRG.22929.1	MSTRG.22929	C1	ZDHC3	palmitoyltransferase ZDHHC3-like [Penaeus monodon]	ZDHC3_MOUSE:Palmitoyltransferase ZDHHC3	NA	GO:0000139,GO:0003674,GO:0003676,GO:0003677,GO:0003824,GO:0003916,GO:0005488,GO:0005515,GO:0005575,GO:0005694,GO:0005783,GO:0005794,GO:0006139,GO:0006259,GO:0006265,GO:0006464,GO:0006497,GO:0006605,GO:0006612,GO:0006725,GO:0006807,GO:0006810,GO:0006886,GO:0006996,GO:0007009,GO:0007165,GO:0007166,GO:0008104,GO:0008150,GO:0008152,GO:0008277,GO:0008625,GO:0009966,GO:0009987,GO:0010646,GO:0010647,GO:…	NA	XM_047620994.1; PREDICTED: Penaeus chinensis palmitoyltransferase ZDHHC3-like (LOC125030739), mRNA	PF01396.22:zf-C4_Topoisom;PF01529.23:DHHC;PF19569.2:START_2;	up	7.3611	up	7.94323	-	0.436946	-	0.10189
MSTRG.17950.2	MSTRG.17950	C1	ALG2	alpha-1,3/1,6-mannosyltransferase ALG2-like [Penaeus vannamei]	ALG2_HUMAN:Alpha-1,3/1,6-mannosyltransferase ALG2	K03843 "ALG2; alpha-1,3/alpha-1,6-mannosyltransferase " -- ko00510; N-Glycan biosynthesis; Glycan biosynthesis and metabolism; Metabolism|ko00513; Various types of N-glycan biosynthesis; Glycan biosynthesis and metabolism; Metabolism|ko01003; Glycosyltransferases; Glycan biosynthesis and metabolism; Metabolism|	GO:0000030,GO:0000033,GO:0003674,GO:0003824,GO:0004376,GO:0004378,GO:0005488,GO:0005515,GO:0005575,GO:0005634,GO:0005737,GO:0005789,GO:0006464,GO:0006486,GO:0006488,GO:0006490,GO:0006629,GO:0006807,GO:0008150,GO:0008152,GO:0009058,GO:0009987,GO:0010035,GO:0010038,GO:0016020,GO:0016740,GO:0016757,GO:0016758,GO:0019538,GO:0036211,GO:0042221,GO:0043170,GO:0043226,GO:0043227,GO:0043229,GO:0043231,GO:…	WP_003874771_1; COG0438:Glycosyltransferase	XM_027358227.1; PREDICTED: Penaeus vannamei alpha-1,3/1,6-mannosyltransferase ALG2-like (LOC113807059), transcript variant X1, mRNA	PF00534.23:Glycos_transf_1;PF13439.9:Glyco_transf_4;PF13524.9:Glyco_trans_1_2;PF13579.9:Glyco_trans_4_4;PF13692.9:Glyco_trans_1_4;PF15924.8:ALG11_N;PF16994.8:Glyco_trans_4_5;	up	7.43634	up	8.47203	-	0.106939	-	-0.61063
MSTRG.30400.25	MSTRG.30400	C1	SAHH	adenosylhomocysteinase-like [Penaeus vannamei]	SAHH_ANOGA:Adenosylhomocysteinase	K01251 "AHCY, ahcY; adenosylhomocysteinase " -- ko00270; Cysteine and methionine metabolism; Amino acid metabolism; Metabolism|ko01009; Protein phosphatases and associated proteins; Amino acid metabolism; Metabolism|ko04147; Exosome; Amino acid metabolism; Metabolism|	GO:0000096,GO:0003674,GO:0003824,GO:0004013,GO:0005575,GO:0005829,GO:0006082,GO:0006139,GO:0006520,GO:0006534,GO:0006555,GO:0006575,GO:0006725,GO:0006730,GO:0006732,GO:0006790,GO:0006807,GO:0008150,GO:0008152,GO:0009066,GO:0009069,GO:0009116,GO:0009119,GO:0009987,GO:0016787,GO:0016801,GO:0016802,GO:0019752,GO:0033353,GO:0034641,GO:0042278,GO:0043436,GO:0044237,GO:0044238,GO:0044281,GO:0044424,GO:…	WP_012910941_1; COG0499:S-adenosylhomocysteine	XM_027375500.1; PREDICTED: Penaeus vannamei adenosylhomocysteinase-like (LOC113822949), mRNA	PF00208.24:ELFV_dehydrog;PF00670.24:AdoHcyase_NAD;PF02254.21:TrkA_N;PF02826.22:2-Hacid_dh_C;PF05221.20:AdoHcyase;PF07991.15:IlvN;PF13241.9:NAD_binding_7;	up	12.5517	up	8.42133	-	-2.6889	-	2.56033
MSTRG.31271.2	MSTRG.31271	C1	EML	uncharacterized protein LOC113802171 [Penaeus vannamei]	EML_ARATH:Embryogenesis-like protein	NA	GO:0005575,GO:0005634,GO:0005739,GO:0005829,GO:0006325,GO:0006464,GO:0006473,GO:0006475,GO:0006807,GO:0006950,GO:0006970,GO:0008150,GO:0008152,GO:0009266,GO:0009409,GO:0009628,GO:0009651,GO:0009893,GO:0009987,GO:0010468,GO:0010604,GO:0010628,GO:0016043,GO:0016569,GO:0016570,GO:0016573,GO:0018193,GO:0018205,GO:0018393,GO:0018394,GO:0019222,GO:0019538,GO:0036211,GO:0040029,GO:0043170,GO:0043226,GO:…	NA	XM_027352692.1; PREDICTED: Penaeus vannamei uncharacterized LOC113802171 (LOC113802171), transcript variant X2, mRNA	PF03139.18:AnfG_VnfG;PF06103.14:DUF948;PF08649.13:DASH_Dad1;PF08807.13:DUF1798;PF09177.14:Syntaxin-6_N;PF11315.11:Med30;PF11458.11:Mistic;PF12732.10:YtxH;PF14282.9:FlxA;PF14942.9:Muted;PF17279.5:DUF5344;PF19071.3:DUF5767;PF20117.2:DUF6507;	up	5.32281	-	0	-	0.621373	-	0.757322
MSTRG.17218.1	MSTRG.17218	C1	ELMD2	ELMO domain-containing protein 2-like [Penaeus vannamei]	ELMD2_BOVIN:ELMO domain-containing protein 2	K23538 ELMOD; ELMO domain-containing protein -- ko04131; Membrane trafficking; Protein families: genetic information processing; Brite Hierarchies|ko03037; Cilium and associated proteins; Protein families: genetic information processing; Brite Hierarchies|	GO:0002682,GO:0002697,GO:0002831,GO:0003674,GO:0005096,GO:0005575,GO:0008047,GO:0008150,GO:0030234,GO:0030695,GO:0031347,GO:0032101,GO:0032991,GO:0043085,GO:0043087,GO:0043547,GO:0043900,GO:0043903,GO:0044093,GO:0048583,GO:0050688,GO:0050789,GO:0050790,GO:0050792,GO:0050794,GO:0051336,GO:0051345,GO:0060589,GO:0065007,GO:0065009,GO:0080134,GO:0098772	NA	XM_027379710.1; PREDICTED: Penaeus vannamei ELMO domain-containing protein 2-like (LOC113826819), mRNA	PF04727.16:ELMO_CED12;	up	5.3247	-	2.14122	-	0.675858	-	0.243698
MSTRG.18761.1	MSTRG.18761	C1	NA	NA	NA	NA	NA	NA	XM_027354965.1; PREDICTED: Penaeus vannamei rho guanine nucleotide exchange factor 11-like (LOC113804129), mRNA	NA	up	3.72577	up	3.62469	-	1.86223	-	1.87806
PB.203.1	PB.203	C1	ASPG	N(4)-(Beta-N-acetylglucosaminyl)-L-asparaginase-like [Penaeus vannamei]	ASPG_SPOFR:N(4)-(Beta-N-acetylglucosaminyl)-L-asparaginase	K01444 "AGA, aspG; N4-(beta-N-acetylglucosaminyl)-L-asparaginase " -- ko00511; Other glycan degradation; Glycan biosynthesis and metabolism; Metabolism|ko04142; Lysosome; Glycan biosynthesis and metabolism; Metabolism|	GO:0000323,GO:0003674,GO:0003824,GO:0003948,GO:0005575,GO:0005764,GO:0005773,GO:0006508,GO:0006807,GO:0008150,GO:0008152,GO:0008233,GO:0016787,GO:0016810,GO:0016811,GO:0019538,GO:0043170,GO:0043226,GO:0043227,GO:0043229,GO:0043231,GO:0044238,GO:0044424,GO:0044444,GO:0044464,GO:0071704,GO:1901564	WP_105215061_1; COG1446:Isoaspartyl	XM_027366678.1; PREDICTED: Penaeus vannamei N(4)-(Beta-N-acetylglucosaminyl)-L-asparaginase-like (LOC113814629), mRNA	PF01112.21:Asparaginase_2;	up	1.70589	-	0.270336	-	0.0663528	-	0.33395
MSTRG.27608.1	MSTRG.27608	C1	RS24	40S ribosomal protein S24-like isoform X3 [Penaeus vannamei]	RS24_ORYLA:40S ribosomal protein S24	K02974 "RP-S24e, RPS24; small subunit ribosomal protein S24e" -- ko03010; Ribosome; Translation; Genetic Information Processing|ko05171; Coronavirus disease - COVID-19; Translation; Genetic Information Processing|ko03011; Ribosome; Translation; Genetic Information Processing|	GO:0003674,GO:0003735,GO:0005198,GO:0005575,GO:0005840,GO:0006412,GO:0006518,GO:0006807,GO:0008150,GO:0008152,GO:0009058,GO:0009059,GO:0009987,GO:0019538,GO:0030529,GO:0032991,GO:0034641,GO:0034645,GO:0043043,GO:0043170,GO:0043226,GO:0043228,GO:0043229,GO:0043232,GO:0043603,GO:0043604,GO:0044237,GO:0044238,GO:0044249,GO:0044260,GO:0044267,GO:0044271,GO:0044424,GO:0044444,GO:0044464,GO:0071704,GO:…	NA	XM_027373709.1; PREDICTED: Penaeus vannamei 40S ribosomal protein S24-like (LOC113821228), transcript variant X3, mRNA	PF01282.22:Ribosomal_S24e;PF13215.9:DUF4023;	up	6.65957	-	5.50348	-	-5.19324	-	-5.31549
rna-XM_027367076.1	rna-XM_027367076	C1	NA	myosin heavy chain, non-muscle-like isoform X2 [Penaeus vannamei]	NA	NA	NA	NA	XM_027367076.1; PREDICTED: Penaeus vannamei ribosome-binding protein 1-like (LOC113814996), transcript variant X2, mRNA	PF05104.15:Rib_recp_KP_reg;PF13583.9:Reprolysin_4;PF13729.9:TraF_2;PF14221.9:DUF4330;PF17675.4:APG6_N;	up	7.95852	up	7.83749	-	0.0281769	-	0.665786
MSTRG.14406.3	MSTRG.14406	C1	S39A9	zinc transporter ZIP9-like [Penaeus vannamei]	S39A9_DANRE:Zinc transporter ZIP9	K14715 "SLC39A9, ZIP9; solute carrier family 39 (zinc transporter), member 9" -- ko05010; Alzheimer disease; Neurodegenerative disease; Human Diseases|ko05012; Parkinson disease; Neurodegenerative disease; Human Diseases|ko02000; Transporters; Neurodegenerative disease; Human Diseases|	GO:0000041,GO:0003674,GO:0005215,GO:0005385,GO:0005575,GO:0005802,GO:0006810,GO:0006811,GO:0006812,GO:0006829,GO:0006873,GO:0006875,GO:0006882,GO:0008150,GO:0008324,GO:0009987,GO:0015075,GO:0015562,GO:0016020,GO:0019725,GO:0022857,GO:0022883,GO:0022890,GO:0022891,GO:0022892,GO:0030001,GO:0030003,GO:0031984,GO:0042592,GO:0044422,GO:0044424,GO:0044431,GO:0044444,GO:0044446,GO:0044464,GO:0044699,GO:…	WP_048112375_1; COG0428:Zinc	XM_027354650.1; PREDICTED: Penaeus vannamei zinc transporter ZIP9-like (LOC113803838), mRNA	PF02535.25:Zip;PF19814.2:DUF6297;	up	8.78461	-	7.46722	down	-9.41448	down	-9.55021
PB.130.6	PB.130	C1	LYAG	lysosomal alpha-glucosidase-like [Penaeus monodon]	LYAG_RAT:Lysosomal alpha-glucosidase	K01187 malZ; alpha-glucosidase -- ko00052; Galactose metabolism; Carbohydrate metabolism; Metabolism|ko00500; Starch and sucrose metabolism; Carbohydrate metabolism; Metabolism|ko04142; Lysosome; Carbohydrate metabolism; Metabolism|ko04147; Exosome; Carbohydrate metabolism; Metabolism|ko00052; Galactose metabolism; Carbohydrate metabolism; Metabolism|ko00500; Starch and sucrose metabolism; Carboh…	GO:0000272,GO:0000323,GO:0002026,GO:0002086,GO:0003007,GO:0003008,GO:0003009,GO:0003011,GO:0003012,GO:0003016,GO:0003674,GO:0003824,GO:0004553,GO:0004558,GO:0005488,GO:0005575,GO:0005764,GO:0005765,GO:0005773,GO:0005774,GO:0005775,GO:0005975,GO:0005976,GO:0005977,GO:0005980,GO:0006073,GO:0006091,GO:0006112,GO:0006914,GO:0006936,GO:0006941,GO:0006996,GO:0007033,GO:0007040,GO:0007585,GO:0007610,GO:…	WP_013704597_1; COG1501:Alpha-glucosidase/xylosidase,	XM_027371035.1; PREDICTED: Penaeus vannamei lysosomal alpha-glucosidase-like (LOC113818841), mRNA	PF00088.21:Trefoil;PF01055.29:Glyco_hydro_31;PF13802.9:Gal_mutarotas_2;PF16863.8:NtCtMGAM_N;PF17137.7:DUF5110;	up	6.83047	-	4.06978	-	-0.791843	-	2.03894
MSTRG.29999.6	MSTRG.29999	C1	TGO1	putative transport and Golgi organization protein 1 isoform X3 [Penaeus vannamei]	TGO1_HUMAN:Transport and Golgi organization protein 1 homolog	NA	GO:0001667,GO:0002042,GO:0002682,GO:0002683,GO:0002684,GO:0002685,GO:0002686,GO:0002687,GO:0002790,GO:0003674,GO:0004872,GO:0005575,GO:0005788,GO:0005789,GO:0006810,GO:0006887,GO:0006888,GO:0006928,GO:0006950,GO:0006996,GO:0007029,GO:0007162,GO:0008104,GO:0008150,GO:0009306,GO:0009611,GO:0009987,GO:0010631,GO:0015031,GO:0015833,GO:0016020,GO:0016043,GO:0016192,GO:0016477,GO:0022407,GO:0022408,GO:…	NA	XM_027362468.1; PREDICTED: Penaeus vannamei transport and Golgi organization protein 1-like (LOC113810821), mRNA	PF00038.24:Filament;PF01920.23:Prefoldin_2;PF02050.19:FliJ;PF04822.16:Takusan;PF05266.17:DUF724;PF05377.14:FlaC_arch;PF07902.14:Gp58;PF08286.14:Spc24;PF09787.12:Golgin_A5;PF13851.9:GAS;PF13863.9:DUF4200;PF14362.9:DUF4407;PF16734.8:Pilin_GH;PF19220.3:Crescentin;	down	-2.38618	-	-1.84321	-	-2.66414	down	-2.76481
rna-XM_027370192.1	rna-XM_027370192	C1	PRP4B	serine/threonine-protein kinase PRP4 homolog [Penaeus vannamei]	PRP4B_HUMAN:Serine/threonine-protein kinase PRP4 homolog	K08827 PRPF4B; serine/threonine-protein kinase PRP4 -- ko01001; Protein kinases; Protein families: metabolism; Brite Hierarchies|ko03041; Spliceosome; Protein families: metabolism; Brite Hierarchies|	GO:0000166,GO:0000375,GO:0000377,GO:0000398,GO:0003674,GO:0003676,GO:0003723,GO:0003824,GO:0004672,GO:0004674,GO:0005488,GO:0005524,GO:0005575,GO:0005634,GO:0005681,GO:0005694,GO:0006139,GO:0006396,GO:0006397,GO:0006464,GO:0006468,GO:0006725,GO:0006793,GO:0006796,GO:0006807,GO:0008150,GO:0008152,GO:0008380,GO:0009987,GO:0016070,GO:0016071,GO:0016301,GO:0016310,GO:0016604,GO:0016607,GO:0016740,GO:…	WP_077140423_1; COG2815:PASTA	XM_027370192.1; PREDICTED: Penaeus vannamei serine/threonine-protein kinase PRP4 homolog (LOC113818059), mRNA	PF00069.28:Pkinase;PF03109.19:ABC1;PF05445.14:Pox_ser-thr_kin;PF07714.20:PK_Tyr_Ser-Thr;PF19209.3:CoV_S1_C;	up	2.7431	up	3.38151	-	1.65963	-	1.26922
rna-XM_027382622.1	rna-XM_027382622	C1	NUDT8	nudix hydrolase 7-like isoform X1 [Penaeus vannamei]	NUDT8_ARATH:Nudix hydrolase 8	K03574 "mutT, NUDT15, MTH2; 8-oxo-dGTP diphosphatase " -- ko03400; DNA repair and recombination proteins; Protein families: genetic information processing; Brite Hierarchies|	GO:0000166,GO:0003674,GO:0003824,GO:0004551,GO:0005488,GO:0005575,GO:0005829,GO:0006950,GO:0008150,GO:0009611,GO:0016462,GO:0016787,GO:0016817,GO:0016818,GO:0035529,GO:0036094,GO:0043167,GO:0043169,GO:0044424,GO:0044444,GO:0044464,GO:0046872,GO:0047631,GO:0048037,GO:0050662,GO:0050896,GO:0051287,GO:0097159,GO:1901265,GO:1901363	WP_011771387_1; COG1051:ADP-ribose	XM_027382622.1; PREDICTED: Penaeus vannamei nudix hydrolase 7-like (LOC113829449), transcript variant X1, mRNA	PF00293.31:NUDIX;PF18290.4:Nudix_hydro;	up	7.12627	up	8.80318	-	1.7506	-	1.92235
PB.3477.3	PB.3477	C1	GPDA	glycerol-3-phosphate dehydrogenase [NAD(+)], cytoplasmic-like isoform X2 [Penaeus japonicus]	GPDA_DROEZ:Glycerol-3-phosphate dehydrogenase [NAD(+)], cytoplasmic	K00006 GPD1; glycerol-3-phosphate dehydrogenase (NAD+) -- ko00564; Glycerophospholipid metabolism; Lipid metabolism; Metabolism|ko04011; MAPK signaling pathway - yeast; Lipid metabolism; Metabolism|	GO:0000166,GO:0003674,GO:0003824,GO:0005488,GO:0005515,GO:0005575,GO:0005975,GO:0006072,GO:0006629,GO:0006644,GO:0006650,GO:0006793,GO:0006796,GO:0008150,GO:0008152,GO:0009056,GO:0009331,GO:0009987,GO:0016491,GO:0016614,GO:0016616,GO:0019637,GO:0032991,GO:0036094,GO:0042802,GO:0042803,GO:0044237,GO:0044238,GO:0044255,GO:0044424,GO:0044444,GO:0044464,GO:0044699,GO:0044710,GO:0044763,GO:0046168,GO:…	WP_015246153_1; COG0240:Glycerol-3-phosphate	XM_027372168.1; PREDICTED: Penaeus vannamei glycerol-3-phosphate dehydrogenase [NAD(+)], cytoplasmic-like (LOC113819933), mRNA	PF01210.26:NAD_Gly3P_dh_N;PF03807.20:F420_oxidored;PF07479.17:NAD_Gly3P_dh_C;PF07991.15:IlvN;PF20618.1:GPD_NAD_C_bact;	up	2.46968	-	1.93083	-	-1.08637	-	-1.4896
PB.3011.3	PB.3011	C1	PGM	hypothetical protein C7M84_007703 [Penaeus vannamei]	PGM_DROME:Phosphoglucomutase	K01835 pgm; phosphoglucomutase -- ko00010; Glycolysis / Gluconeogenesis; Carbohydrate metabolism; Metabolism|ko00030; Pentose phosphate pathway; Carbohydrate metabolism; Metabolism|ko00052; Galactose metabolism; Carbohydrate metabolism; Metabolism|ko00500; Starch and sucrose metabolism; Carbohydrate metabolism; Metabolism|ko00520; Amino sugar and nucleotide sugar metabolism; Carbohydrate metaboli…	GO:0000271,GO:0000287,GO:0003674,GO:0003824,GO:0004614,GO:0005488,GO:0005575,GO:0005829,GO:0005975,GO:0005976,GO:0005977,GO:0005978,GO:0005996,GO:0006006,GO:0006073,GO:0006091,GO:0006112,GO:0008150,GO:0008152,GO:0009058,GO:0009059,GO:0009250,GO:0009987,GO:0015980,GO:0016051,GO:0016853,GO:0016866,GO:0016868,GO:0019318,GO:0033692,GO:0034637,GO:0034645,GO:0043167,GO:0043169,GO:0043170,GO:0044042,GO:…	WP_011480146_1; COG0033:Phosphoglucomutase/phosphomannomutase	XM_027360504.1; PREDICTED: Penaeus vannamei phosphoglucomutase-1-like (LOC113809017), mRNA	PF00292.21:PAX;PF00408.23:PGM_PMM_IV;PF02878.19:PGM_PMM_I;PF02879.19:PGM_PMM_II;PF02880.19:PGM_PMM_III;	up	10.3728	up	9.21909	-	1.82896	-	1.70413
PB.3012.7	PB.3012	C1	PGM	hypothetical protein C7M84_007703 [Penaeus vannamei]	PGM_DROME:Phosphoglucomutase	K01835 pgm; phosphoglucomutase -- ko00010; Glycolysis / Gluconeogenesis; Carbohydrate metabolism; Metabolism|ko00030; Pentose phosphate pathway; Carbohydrate metabolism; Metabolism|ko00052; Galactose metabolism; Carbohydrate metabolism; Metabolism|ko00500; Starch and sucrose metabolism; Carbohydrate metabolism; Metabolism|ko00520; Amino sugar and nucleotide sugar metabolism; Carbohydrate metaboli…	GO:0000271,GO:0000287,GO:0003674,GO:0003824,GO:0004614,GO:0005488,GO:0005575,GO:0005829,GO:0005975,GO:0005976,GO:0005977,GO:0005978,GO:0005996,GO:0006006,GO:0006073,GO:0006091,GO:0006112,GO:0008150,GO:0008152,GO:0009058,GO:0009059,GO:0009250,GO:0009987,GO:0015980,GO:0016051,GO:0016853,GO:0016866,GO:0016868,GO:0019318,GO:0033692,GO:0034637,GO:0034645,GO:0043167,GO:0043169,GO:0043170,GO:0044042,GO:…	WP_011480146_1; COG0033:Phosphoglucomutase/phosphomannomutase	XM_027360501.1; PREDICTED: Penaeus vannamei phosphoglucomutase-1-like (LOC113809016), mRNA	PF00292.21:PAX;PF00408.23:PGM_PMM_IV;PF02878.19:PGM_PMM_I;PF02879.19:PGM_PMM_II;PF02880.19:PGM_PMM_III;	up	9.83924	-	8.96787	-	-0.967287	-	0.300021
MSTRG.5564.4	MSTRG.5564	C1	NA	pro-resilin-like [Penaeus monodon]	NA	NA	NA	NA	XM_027361178.1; PREDICTED: Penaeus vannamei platelet glycoprotein Ib alpha chain-like (LOC113809538), transcript variant X2, mRNA	PF00379.26:Chitin_bind_4;	up	10.7749	-	2.66288	-	0.336136	-	-2.72958
PB.3831.2	PB.3831	C1	RGS	regulator of G-protein signaling loco-like isoform X5 [Penaeus vannamei]	RGS_DROME:Regulator of G-protein signaling loco	K16449 RGS; regulator of G-protein signaling -- ko99995; Signaling proteins; Unclassified: signaling and cellular processes; Not Included in Pathway or Brite|	GO:0000578,GO:0001965,GO:0003006,GO:0003008,GO:0003013,GO:0003015,GO:0003674,GO:0005092,GO:0005096,GO:0005488,GO:0005515,GO:0005575,GO:0005634,GO:0005737,GO:0005829,GO:0005886,GO:0005938,GO:0006810,GO:0006950,GO:0006952,GO:0006979,GO:0006996,GO:0007010,GO:0007043,GO:0007049,GO:0007163,GO:0007165,GO:0007186,GO:0007272,GO:0007303,GO:0007309,GO:0007310,GO:0007389,GO:0007419,GO:0008047,GO:0008069,GO:…	NA	XM_027373628.1; PREDICTED: Penaeus vannamei regulator of G-protein signaling loco-like (LOC113821163), transcript variant X1, mRNA	PF00615.22:RGS;PF02188.20:GoLoco;PF02196.18:RBD;	up	9.28588	up	9.6699	-	-1.24934	-	-1.13852
MSTRG.24881.67	MSTRG.24881	C1	NA	NA	NA	NA	GO:0003674,GO:0003676,GO:0005488,GO:0008270,GO:0043167,GO:0043169,GO:0046872,GO:0046914,GO:0097159,GO:1901363	NA	XM_027361002.1; PREDICTED: Penaeus vannamei DNA-binding protein HEXBP-like (LOC113809416), transcript variant X3, mRNA	PF00098.26:zf-CCHC;PF13917.9:zf-CCHC_3;PF14392.9:zf-CCHC_4;PF14787.9:zf-CCHC_5;PF15288.9:zf-CCHC_6;PF15777.8:Anti-TRAP;PF18048.4:TRAF6_Z2;	up	6.10167	up	5.38723	-	0.613167	-	0.719015
rna-XM_027364542.1	rna-XM_027364542	C1	CIB1	calcium and integrin-binding protein 1-like [Penaeus vannamei]	CIB1_BOVIN:Calcium and integrin-binding protein 1	K17428 "MRPL47, NCM1; large subunit ribosomal protein L47" -- ko03011; Ribosome; Protein families: genetic information processing; Brite Hierarchies|	GO:0000226,GO:0000278,GO:0000287,GO:0001525,GO:0001558,GO:0001932,GO:0001933,GO:0001934,GO:0001952,GO:0001954,GO:0002682,GO:0002683,GO:0002931,GO:0003006,GO:0003674,GO:0005488,GO:0005509,GO:0005515,GO:0005575,GO:0005634,GO:0005737,GO:0005813,GO:0005815,GO:0005886,GO:0006355,GO:0006915,GO:0006950,GO:0006996,GO:0007010,GO:0007017,GO:0007026,GO:0007049,GO:0007113,GO:0007155,GO:0007165,GO:0007166,GO:…	NA	XM_027364542.1; PREDICTED: Penaeus vannamei calcium and integrin-binding protein 1-like (LOC113812626), transcript variant X2, mRNA	PF00036.35:EF-hand_1;PF09821.12:AAA_assoc_C;PF10591.12:SPARC_Ca_bdg;PF13405.9:EF-hand_6;PF13499.9:EF-hand_7;PF13833.9:EF-hand_8;	up	6.54747	up	7.24209	-	1.28045	-	-0.860434
PB.4480.1	PB.4480	C1	THIOM	thioredoxin, mitochondrial-like [Penaeus vannamei]	THIOM_BOVIN:Thioredoxin, mitochondrial	K03671 trxA; thioredoxin 1 -- ko04621; NOD-like receptor signaling pathway; Immune system; Organismal Systems|ko05132; Salmonella infection; Immune system; Organismal Systems|ko05012; Parkinson disease; Immune system; Organismal Systems|ko05418; Fluid shear stress and atherosclerosis; Immune system; Organismal Systems|ko03110; Chaperones and folding catalysts; Immune system; Organismal Systems|	GO:0001666,GO:0003674,GO:0003824,GO:0005488,GO:0005575,GO:0005730,GO:0005739,GO:0006950,GO:0006979,GO:0007154,GO:0008113,GO:0008150,GO:0009410,GO:0009605,GO:0009611,GO:0009628,GO:0009719,GO:0009725,GO:0009743,GO:0009746,GO:0009749,GO:0009987,GO:0009991,GO:0010033,GO:0014070,GO:0015035,GO:0015036,GO:0016491,GO:0016667,GO:0016671,GO:0019725,GO:0030425,GO:0031667,GO:0031668,GO:0031669,GO:0033743,GO:…	WP_018065654_1; COG3118:Chaperedoxin	XM_027353791.1; PREDICTED: Penaeus vannamei thioredoxin, mitochondrial-like (LOC113803087), mRNA	PF00085.23:Thioredoxin;PF04756.16:OST3_OST6;PF13098.9:Thioredoxin_2;PF13192.9:Thioredoxin_3;PF13899.9:Thioredoxin_7;PF13905.9:Thioredoxin_8;	up	11.1329	up	10.8406	-	2.64415	-	2.09024
MSTRG.37145.1	MSTRG.37145	C1	XRCC6	X-ray repair cross-complementing protein 6-like [Penaeus vannamei]	XRCC6_CHICK:X-ray repair cross-complementing protein 5	K10884 "XRCC6, KU70, G22P1; ATP-dependent DNA helicase 2 subunit 1" -- ko03450; Non-homologous end-joining; Replication and repair; Genetic Information Processing|ko03041; Spliceosome; Replication and repair; Genetic Information Processing|ko03400; DNA repair and recombination proteins; Replication and repair; Genetic Information Processing|	GO:0000166,GO:0000723,GO:0000726,GO:0003674,GO:0003676,GO:0003677,GO:0003678,GO:0003684,GO:0003723,GO:0003824,GO:0004386,GO:0005488,GO:0005524,GO:0005575,GO:0005654,GO:0005694,GO:0006139,GO:0006259,GO:0006281,GO:0006302,GO:0006303,GO:0006310,GO:0006355,GO:0006725,GO:0006807,GO:0006950,GO:0006974,GO:0006996,GO:0008150,GO:0008152,GO:0009314,GO:0009628,GO:0009889,GO:0009890,GO:0009892,GO:0009987,GO:…	NA	XM_027359179.1; PREDICTED: Penaeus vannamei X-ray repair cross-complementing protein 6-like (LOC113807876), transcript variant X1, mRNA	PF02037.30:SAP;PF02735.19:Ku;PF03730.17:Ku_C;PF03731.18:Ku_N;PF10281.12:Ish1;PF12949.10:HeH;PF13297.9:SDE2_2C;PF13519.9:VWA_2;	up	7.89291	-	6.342	down	-8.71529	-	-1.56177
MSTRG.22029.6	MSTRG.22029	C1	ANKS3	ankyrin repeat and SAM domain-containing protein 3-like [Penaeus vannamei]	ANKS3_RAT:Ankyrin repeat and SAM domain-containing protein 3	NA	GO:0003674,GO:0005488,GO:0005515,GO:0005575,GO:0005737,GO:0005929,GO:0042995,GO:0043226,GO:0044424,GO:0044464,GO:0120025	NA	XM_027372305.1; PREDICTED: Penaeus vannamei ankyrin repeat and SAM domain-containing protein 3-like (LOC113820049), transcript variant X3, mRNA	PF00023.33:Ank;PF00536.33:SAM_1;PF07647.20:SAM_2;PF12796.10:Ank_2;PF13606.9:Ank_3;PF13637.9:Ank_4;PF13857.9:Ank_5;	down	-1.70642	-	-1.29704	-	-2.41195	-	-3.05988
rna-XM_027366097.1	rna-XM_027366097	C1	ATP9B	LOW QUALITY PROTEIN: probable phospholipid-transporting ATPase IIB [Penaeus vannamei]	ATP9B_DANRE:Probable phospholipid-transporting ATPase IIB	K01530 E7.6.2.1; phospholipid-translocating ATPase -- ko99980; Enzymes with EC numbers; Unclassified: metabolism; Not Included in Pathway or Brite|	GO:0000166,GO:0000287,GO:0003674,GO:0003824,GO:0005488,GO:0005524,GO:0005575,GO:0005768,GO:0005802,GO:0005886,GO:0006810,GO:0006811,GO:0006820,GO:0006869,GO:0006890,GO:0006897,GO:0008150,GO:0009987,GO:0015711,GO:0015748,GO:0015914,GO:0016020,GO:0016043,GO:0016192,GO:0016462,GO:0016787,GO:0016817,GO:0016818,GO:0016887,GO:0017076,GO:0017111,GO:0030554,GO:0031410,GO:0031982,GO:0031984,GO:0032553,GO:…	WP_015075198_1; COG0474:Magnesium-transporting	XM_027366097.1; PREDICTED: Penaeus vannamei probable phospholipid-transporting ATPase IIB (LOC113814025), mRNA	PF00122.23:E1-E2_ATPase;PF00702.29:Hydrolase;PF08282.15:Hydrolase_3;PF13246.9:Cation_ATPase;PF16209.8:PhoLip_ATPase_N;PF16212.8:PhoLip_ATPase_C;	up	8.50523	-	8.00799	-	0.738332	-	0.396726
rna-XM_027376747.1	rna-XM_027376747	C1	NA	uncharacterized protein LOC113824006 [Penaeus vannamei]	NA	NA	NA	NA	XM_027376747.1; PREDICTED: Penaeus vannamei uncharacterized LOC113824006 (LOC113824006), mRNA	NA	up	3.09514	-	1.7734	-	-0.592173	-	0.229922
MSTRG.15005.4	MSTRG.15005	C1	APC5C	actin-related protein 2/3 complex subunit 5-C-like [Penaeus vannamei]	APC5C_XENLA:Actin-related protein 2/3 complex subunit 5-C	K05754 "ARPC5; actin related protein 2/3 complex, subunit 5" -- ko04144; Endocytosis; Transport and catabolism; Cellular Processes|ko04138; Autophagy - yeast; Transport and catabolism; Cellular Processes|ko04530; Tight junction; Transport and catabolism; Cellular Processes|ko04810; Regulation of actin cytoskeleton; Transport and catabolism; Cellular Processes|ko04666; Fc gamma R-mediated phagocyt…	GO:0003674,GO:0003779,GO:0005488,GO:0005515,GO:0005575,GO:0005634,GO:0005737,GO:0005856,GO:0005885,GO:0007015,GO:0008064,GO:0008092,GO:0008150,GO:0008361,GO:0009987,GO:0010638,GO:0015629,GO:0016043,GO:0030832,GO:0030833,GO:0030838,GO:0031334,GO:0032271,GO:0032273,GO:0032535,GO:0032956,GO:0032970,GO:0032991,GO:0033043,GO:0034314,GO:0035861,GO:0042995,GO:0043226,GO:0043227,GO:0043228,GO:0043229,GO:…	NA	XM_027379119.1; PREDICTED: Penaeus vannamei actin-related protein 2/3 complex subunit 5-C-like (LOC113826245), mRNA	PF04003.15:Utp12;PF04699.17:P16-Arc;	up	5.66272	-	5.49287	-	1.61505	-	1.03562
rna-XM_027354654.1	rna-XM_027354654	C1	VP13D	vacuolar protein sorting-associated protein 13D-like [Penaeus vannamei]	VP13D_HUMAN:Intermembrane lipid transfer protein VPS13D	K19527 VPS13D; vacuolar protein sorting-associated protein 13D -- ko04131; Membrane trafficking; Protein families: genetic information processing; Brite Hierarchies|	GO:0005575,GO:0006605,GO:0006623,GO:0006810,GO:0006869,GO:0006886,GO:0006996,GO:0007005,GO:0007034,GO:0008104,GO:0008150,GO:0009893,GO:0009894,GO:0009896,GO:0009987,GO:0010506,GO:0010508,GO:0010638,GO:0010821,GO:0010822,GO:0015031,GO:0015833,GO:0016043,GO:0016239,GO:0016241,GO:0019222,GO:0019898,GO:0031323,GO:0031325,GO:0031329,GO:0031331,GO:0031982,GO:0032507,GO:0033036,GO:0033043,GO:0033365,GO:…	NA	XM_027354654.1; PREDICTED: Penaeus vannamei vacuolar protein sorting-associated protein 13D-like (LOC113803840), mRNA	PF00627.34:UBA;PF06650.15:SHR-BD;PF16909.8:VPS13_C;PF17392.5:Urocanase_C;	up	8.19576	-	0	-	0	-	0
rna-XM_027378941.1	rna-XM_027378941	C1	NA	uncharacterized protein LOC113826067 isoform X2 [Penaeus vannamei]	NA	NA	NA	NA	XM_027378941.1; PREDICTED: Penaeus vannamei uncharacterized LOC113826067 (LOC113826067), transcript variant X2, mRNA	PF05485.15:THAP;	up	4.38954	-	4.38007	-	0.638221	-	1.97966
MSTRG.10263.1	MSTRG.10263	C1	NA	uncharacterized protein LOC113813348 [Penaeus vannamei]	NA	NA	GO:0000166,GO:0000943,GO:0003674,GO:0003676,GO:0003677,GO:0003723,GO:0003824,GO:0003887,GO:0003964,GO:0004175,GO:0004190,GO:0004518,GO:0004519,GO:0004521,GO:0004523,GO:0004540,GO:0005488,GO:0005524,GO:0005575,GO:0005634,GO:0005737,GO:0006139,GO:0006259,GO:0006310,GO:0006508,GO:0006725,GO:0006807,GO:0008150,GO:0008152,GO:0008233,GO:0008270,GO:0009987,GO:0015074,GO:0016740,GO:0016772,GO:0016779,GO:…	NA	XR_003477290.1; PREDICTED: Penaeus vannamei uncharacterized LOC113822342 (LOC113822342), transcript variant X1, misc_RNA	PF11090.11:Phage_T7_Gp13;	up	8.6099	-	0	-	0	-	0
rna-XM_027382549.1	rna-XM_027382549	C1	ATPB	F1-ATP synthase beta subunit [Penaeus vannamei]	ATPB_HEMPU:ATP synthase subunit beta, mitochondrial	K02112 "ATPF1B, atpD; F-type H+/Na+-transporting ATPase subunit beta " -- ko00190; Oxidative phosphorylation; Energy metabolism; Metabolism|ko00195; Photosynthesis; Energy metabolism; Metabolism|ko00194; Photosynthesis proteins; Energy metabolism; Metabolism|	GO:0000166,GO:0003674,GO:0003824,GO:0005215,GO:0005488,GO:0005524,GO:0005575,GO:0005743,GO:0006139,GO:0006163,GO:0006725,GO:0006753,GO:0006793,GO:0006796,GO:0006807,GO:0006810,GO:0006811,GO:0006812,GO:0006818,GO:0008150,GO:0008152,GO:0008324,GO:0009117,GO:0009123,GO:0009126,GO:0009141,GO:0009144,GO:0009150,GO:0009161,GO:0009167,GO:0009199,GO:0009205,GO:0009259,GO:0009987,GO:0015075,GO:0015077,GO:…	WP_085783843_1; COG0055:FoF1-type	XM_027382549.1; PREDICTED: Penaeus vannamei ATP synthase subunit beta, mitochondrial-like (LOC113829387), mRNA	PF00005.30:ABC_tran;PF00006.28:ATP-synt_ab;PF00931.25:NB-ARC;PF01637.21:ATPase_2;PF02874.26:ATP-synt_ab_N;PF03193.19:RsgA_GTPase;PF06745.16:ATPase;PF09848.12:DUF2075;PF13191.9:AAA_16;PF13245.9:AAA_19;	up	15.1362	-	5.6876	-	6.39	-	7.17991
rna-XM_027363901.1	rna-XM_027363901	C1	NA	cysteine-rich motor neuron 1 protein-like [Penaeus vannamei]	NA	NA	GO:0005575,GO:0005576	NA	XM_027363901.1; PREDICTED: Penaeus vannamei cysteine-rich motor neuron 1 protein-like (LOC113812037), mRNA	PF00219.21:IGFBP;	up	6.82944	up	5.94242	-	1.42939	-	3.20113
rna-XM_027383041.1	rna-XM_027383041	C1	DMDA	uncharacterized protein LOC119588585 [Penaeus monodon]	DMDA_DROME:Dystrophin, isoforms A/C/F/G/H	NA	GO:0001505,GO:0003002,GO:0003674,GO:0003779,GO:0005198,GO:0005488,GO:0005515,GO:0005575,GO:0005737,GO:0005856,GO:0005886,GO:0005938,GO:0006996,GO:0007010,GO:0007154,GO:0007163,GO:0007267,GO:0007268,GO:0007274,GO:0007389,GO:0007474,GO:0008092,GO:0008150,GO:0008270,GO:0008307,GO:0008586,GO:0009653,GO:0009886,GO:0009987,GO:0010646,GO:0016010,GO:0016020,GO:0016043,GO:0019725,GO:0019904,GO:0023051,GO:…	NA	XM_027383041.1; PREDICTED: Penaeus vannamei dystrophin, isoforms A/C/F/G/H-like (LOC113829864), mRNA	PF00435.24:Spectrin;PF01413.22:C4;PF01923.21:Cob_adeno_trans;PF04504.17:DUF573;PF04632.15:FUSC;PF06320.16:GCN5L1;PF15665.8:FAM184;PF16326.8:ABC_tran_CTD;PF19908.2:DUF6381;	up	3.45046	-	-1.49312	-	-0.321252	-	-0.474894
PB.2431.1	PB.2431	C1	P2R3C	serine/threonine-protein phosphatase 2A regulatory subunit B'' subunit gamma-like [Penaeus vannamei]	P2R3C_DANRE:Serine/threonine-protein phosphatase 2A regulatory subunit B'' subunit gamma	K11583 PPP2R3; serine/threonine-protein phosphatase 2A regulatory subunit B'' -- ko04990; Domain-containing proteins not elsewhere classified; Protein families: signaling and cellular processes; Brite Hierarchies|ko03015; mRNA surveillance pathway; Translation; Genetic Information Processing|ko04071; Sphingolipid signaling pathway; Translation; Genetic Information Processing|ko04151; PI3K-Akt sig…	GO:0000226,GO:0001776,GO:0001782,GO:0002260,GO:0002376,GO:0002682,GO:0002684,GO:0002694,GO:0002696,GO:0003674,GO:0005488,GO:0005509,GO:0005515,GO:0005575,GO:0005634,GO:0005737,GO:0005813,GO:0005815,GO:0006996,GO:0007010,GO:0007017,GO:0008150,GO:0009987,GO:0016043,GO:0019220,GO:0019222,GO:0030865,GO:0031323,GO:0035303,GO:0042592,GO:0043029,GO:0043167,GO:0043169,GO:0043226,GO:0043227,GO:0043228,GO:…	NA	XM_027358273.1; PREDICTED: Penaeus vannamei serine/threonine-protein phosphatase 2A regulatory subunit B'' subunit gamma-like (LOC113807101), transcript variant X3, mRNA	PF00036.35:EF-hand_1;PF00400.35:WD40;PF01344.28:Kelch_1;PF12894.10:ANAPC4_WD40;PF13202.9:EF-hand_5;PF13405.9:EF-hand_6;PF13499.9:EF-hand_7;PF14779.9:BBS1;PF17005.8:WD40_like;PF17958.4:EF-hand_13;PF20426.1:NBCH_WD40;	up	3.16135	-	2.29504	-	-1.12555	-	0.469423
MSTRG.28108.1	MSTRG.28108	C1	NA	cyclin-dependent kinase inhibitor 1B-like [Penaeus vannamei]	NA	NA	NA	NA	XM_047627269.1; PREDICTED: Penaeus chinensis cyclin-dependent kinase inhibitor 1-like (LOC125035109), mRNA	NA	up	3.59176	-	2.5944	-	0.831059	-	1.75762
rna-XM_027381551.1	rna-XM_027381551	C1	DIRC2	disrupted in renal carcinoma protein 2 homolog isoform X1 [Penaeus vannamei]	DIRC2_XENLA:Solute carrier family 49 member 4 homolog	NA	GO:0003674,GO:0005215,GO:0005575,GO:0005765,GO:0005774,GO:0016020,GO:0022857,GO:0031090,GO:0044422,GO:0044424,GO:0044437,GO:0044444,GO:0044446,GO:0044464,GO:0098588,GO:0098805,GO:0098852	NA	XM_027381551.1; PREDICTED: Penaeus vannamei disrupted in renal carcinoma protein 2 homolog (LOC113828549), transcript variant X1, mRNA	PF00083.27:Sugar_tr;PF01384.23:PHO4;PF07690.19:MFS_1;	up	3.76376	-	3.39413	-	0.912512	-	1.22426
MSTRG.28358.1	MSTRG.28358	C1	MT12B	monocarboxylate transporter 14-like [Penaeus vannamei]	MT12B_DANRE:Monocarboxylate transporter 12-B	NA	GO:0003674,GO:0005215,GO:0005308,GO:0005342,GO:0005575,GO:0005886,GO:0006807,GO:0006810,GO:0006811,GO:0006820,GO:0006865,GO:0008028,GO:0008150,GO:0008152,GO:0008509,GO:0008514,GO:0009987,GO:0015075,GO:0015171,GO:0015291,GO:0015292,GO:0015293,GO:0015711,GO:0015718,GO:0015849,GO:0015881,GO:0016020,GO:0016323,GO:0022804,GO:0022857,GO:0022891,GO:0022892,GO:0034641,GO:0043603,GO:0044237,GO:0044281,GO:…	WP_011952542_1; COG2814:Predicted	XM_027355166.1; PREDICTED: Penaeus vannamei monocarboxylate transporter 14-like (LOC113804300), mRNA	PF07690.19:MFS_1;	down	-8.92583	-	-0.492462	down	-8.5367	down	-8.66911
MSTRG.32998.1	MSTRG.32998	C1	KPCD1	serine/threonine-protein kinase D3-like isoform X4 [Penaeus japonicus]	KPCD1_HUMAN:Serine/threonine-protein kinase D1	K06070 PKD; protein kinase D -- ko04015; Rap1 signaling pathway; Signal transduction; Environmental Information Processing|ko04925; Aldosterone synthesis and secretion; Signal transduction; Environmental Information Processing|ko05208; Chemical carcinogenesis - reactive oxygen species; Signal transduction; Environmental Information Processing|ko01001; Protein kinases; Signal transduction; Environ…	GO:0000166,GO:0000421,GO:0001525,GO:0001932,GO:0001934,GO:0001936,GO:0001938,GO:0002376,GO:0003674,GO:0003824,GO:0004672,GO:0004674,GO:0004697,GO:0004698,GO:0005488,GO:0005515,GO:0005524,GO:0005575,GO:0005634,GO:0005737,GO:0005774,GO:0005794,GO:0005802,GO:0005829,GO:0005886,GO:0005911,GO:0005938,GO:0006355,GO:0006357,GO:0006464,GO:0006468,GO:0006629,GO:0006643,GO:0006665,GO:0006793,GO:0006796,GO:…	WP_015152447_1; COG0515:Serine/threonine	XM_027358213.1; PREDICTED: Penaeus vannamei serine/threonine-protein kinase D1-like (LOC113807049), mRNA	PF00069.28:Pkinase;PF00130.25:C1_1;PF00169.32:PH;PF00628.32:PHD;PF01163.25:RIO1;PF01636.26:APH;PF02318.19:FYVE_2;PF03107.19:C1_2;PF03109.19:ABC1;PF05445.14:Pox_ser-thr_kin;PF06293.17:Kdo;PF07714.20:PK_Tyr_Ser-Thr;PF08746.14:zf-RING-like;PF13831.9:PHD_2;PF13901.9:zf-RING_9;PF14446.9:Prok-RING_1;PF14531.9:Kinase-like;	up	3.15989	-	2.42814	-	0.55932	-	0.875814
PB.3125.7	PB.3125	C1	FHL2	four and a half LIM domains protein 2-like isoform X2 [Penaeus japonicus]	FHL2_RAT:Four and a half LIM domains protein 2	NA	GO:0000122,GO:0000988,GO:0000989,GO:0001649,GO:0003674,GO:0003712,GO:0003714,GO:0005488,GO:0005515,GO:0005575,GO:0005634,GO:0006355,GO:0006357,GO:0008134,GO:0008150,GO:0009719,GO:0009725,GO:0009889,GO:0009890,GO:0009892,GO:0009966,GO:0009968,GO:0009987,GO:0010033,GO:0010468,GO:0010556,GO:0010558,GO:0010605,GO:0010629,GO:0010646,GO:0010648,GO:0010941,GO:0019219,GO:0019222,GO:0023051,GO:0023057,GO:…	NA	XM_027362104.1; PREDICTED: Penaeus vannamei prickle planar cell polarity protein 3-like (LOC113810417), mRNA	PF00412.25:LIM;	up	8.14984	-	4.67248	-	3.47606	-	2.72325
rna-XM_027355292.1	rna-XM_027355292	C1	E75	ecdysteroid receptor E75 [Penaeus vannamei]	E75_METEN:Nuclear hormone receptor E75	NA	GO:0001071,GO:0003674,GO:0003676,GO:0003677,GO:0003700,GO:0005488,GO:0005575,GO:0005634,GO:0008270,GO:0043167,GO:0043169,GO:0043226,GO:0043227,GO:0043229,GO:0043231,GO:0043565,GO:0044424,GO:0044464,GO:0046872,GO:0046914,GO:0097159,GO:1901363	NA	XM_027355292.1; PREDICTED: Penaeus vannamei ecdysone-inducible protein E75-like (LOC113804417), mRNA	PF00104.33:Hormone_recep;	down	-4.34223	-	-2.49256	down	-4.5284	down	-4.63379
PB.2818.1	PB.2818	C1	YDJ1	uncharacterized protein ZK1073.1-like isoform X3 [Penaeus japonicus]	YDJ1_CAEEL:Uncharacterized protein ZK1073.1	NA	NA	NA	XM_027361875.1; PREDICTED: Penaeus vannamei uncharacterized protein ZK1073.1-like (LOC113810169), mRNA	PF03096.17:Ndr;	up	2.23072	-	1.69428	-	-1.05106	-	0.0684053
rna-XM_027374249.1	rna-XM_027374249	C1	NAA10	N-alpha-acetyltransferase 10-like isoform X2 [Penaeus vannamei]	NAA10_BOVIN:N-alpha-acetyltransferase 10	K20791 "NAA10_11, ARD1_2; N-alpha-acetyltransferase 10/11 " -- ko03036; Chromosome and associated proteins; Protein families: genetic information processing; Brite Hierarchies|	GO:0003674,GO:0003824,GO:0004596,GO:0005488,GO:0005575,GO:0005634,GO:0005730,GO:0005737,GO:0005829,GO:0006464,GO:0006473,GO:0006474,GO:0006807,GO:0007063,GO:0007088,GO:0007346,GO:0008080,GO:0008150,GO:0008152,GO:0009987,GO:0010564,GO:0010639,GO:0010948,GO:0016407,GO:0016410,GO:0016740,GO:0016746,GO:0016747,GO:0019538,GO:0031248,GO:0031365,GO:0031414,GO:0031415,GO:0032991,GO:0033043,GO:0033044,GO:…	WP_012308695_1; COG0456:Ribosomal	XM_027374249.1; PREDICTED: Penaeus vannamei N-alpha-acetyltransferase 10-like (LOC113821722), transcript variant X2, mRNA	PF00583.28:Acetyltransf_1;PF08445.13:FR47;PF08752.13:COP-gamma_platf;PF12568.11:PanZ;PF13302.10:Acetyltransf_3;PF13508.10:Acetyltransf_7;PF13527.10:Acetyltransf_9;PF13673.10:Acetyltransf_10;PF13880.9:Acetyltransf_13;PF17013.8:Acetyltransf_15;	up	7.48382	-	6.76603	-	-0.574901	-	0.19413
MSTRG.32836.25	MSTRG.32836	C1	NA	NA	NA	NA	NA	NA	XM_027381330.1; PREDICTED: Penaeus vannamei PHD finger protein 19-like (LOC113828368), transcript variant X11, mRNA	NA	down	-7.56758	down	-7.70688	down	-10.0266	down	-10.1577
MSTRG.15705.8	MSTRG.15705	C1	DAPK	death-associated protein kinase 1-like isoform X2 [Penaeus vannamei]	DAPK_CAEEL:Death-associated protein kinase dapk-1	K08803 DAPK; death-associated protein kinase -- ko04140; Autophagy - animal; Transport and catabolism; Cellular Processes|ko05200; Pathways in cancer; Transport and catabolism; Cellular Processes|ko05219; Bladder cancer; Transport and catabolism; Cellular Processes|ko01001; Protein kinases; Transport and catabolism; Cellular Processes|	GO:0000166,GO:0001882,GO:0001883,GO:0002376,GO:0003674,GO:0003824,GO:0004672,GO:0004674,GO:0005488,GO:0005515,GO:0005524,GO:0005525,GO:0005575,GO:0005634,GO:0005829,GO:0005856,GO:0006464,GO:0006468,GO:0006793,GO:0006796,GO:0006807,GO:0006950,GO:0006952,GO:0006955,GO:0007165,GO:0008150,GO:0008152,GO:0009987,GO:0010941,GO:0010942,GO:0016301,GO:0016310,GO:0016740,GO:0016772,GO:0016773,GO:0017076,GO:…	NA	XM_027374467.1; PREDICTED: Penaeus vannamei death-associated protein kinase 1-like (LOC113821921), transcript variant X2, mRNA	PF00005.30:ABC_tran;PF00071.25:Ras;PF00531.25:Death;PF08477.16:Roc;PF13191.9:AAA_16;PF13401.9:AAA_22;PF13476.9:AAA_23;PF13555.9:AAA_29;PF16095.8:COR;	up	8.07303	up	8.28987	-	0.916177	-	2.10095
MSTRG.22467.1	MSTRG.22467	C1	NA	NA	NA	NA	NA	NA	XM_047628016.1; PREDICTED: Penaeus chinensis testis-expressed protein 2-like (LOC125035800), transcript variant X3, mRNA	NA	up	10.0031	up	7.96681	-	-0.937665	-	-0.822419
MSTRG.1888.1	MSTRG.1888	C1	NA	uncharacterized protein LOC113821973 [Penaeus vannamei]	NA	NA	NA	NA	XM_027374480.1; PREDICTED: Penaeus vannamei E3 ubiquitin-protein ligase hyd-like (LOC113821980), transcript variant X2, mRNA	NA	up	4.99747	up	4.98702	-	-1.47134	-	-1.1074
MSTRG.8497.2	MSTRG.8497	C1	TMX3	protein disulfide-isomerase TMX3-like isoform X1 [Penaeus vannamei]	TMX3_XENLA:Protein disulfide-isomerase TMX3	K09585 TXNDC10; thioredoxin domain-containing protein 10 -- ko03110; Chaperones and folding catalysts; Protein families: genetic information processing; Brite Hierarchies|ko04131; Membrane trafficking; Protein families: genetic information processing; Brite Hierarchies|	GO:0003674,GO:0003756,GO:0003824,GO:0005575,GO:0005789,GO:0016020,GO:0016853,GO:0016860,GO:0016864,GO:0044422,GO:0044424,GO:0044425,GO:0044432,GO:0044444,GO:0044446,GO:0044464	AOV94820_1; COG3118:Chaperedoxin	XM_027360163.1; PREDICTED: Penaeus vannamei protein disulfide-isomerase TMX3-like (LOC113808687), transcript variant X1, mRNA	PF00085.23:Thioredoxin;PF01216.20:Calsequestrin;PF13098.9:Thioredoxin_2;PF13728.9:TraF;PF13848.9:Thioredoxin_6;PF13899.9:Thioredoxin_7;PF13905.9:Thioredoxin_8;	up	9.17327	up	9.26069	-	-0.0617025	-	-2.63571
MSTRG.33380.15	MSTRG.33380	C1	RBM25	LOW QUALITY PROTEIN: RNA-binding protein 25-like [Penaeus monodon]	RBM25_HUMAN:RNA-binding protein 25	K12822 "RBM25, S164; RNA-binding protein 25" -- ko03040; Spliceosome; Transcription; Genetic Information Processing|ko03041; Spliceosome; Transcription; Genetic Information Processing|	GO:0000381,GO:0003674,GO:0003676,GO:0003723,GO:0003729,GO:0005488,GO:0005575,GO:0005737,GO:0006139,GO:0006396,GO:0006397,GO:0006725,GO:0006807,GO:0008150,GO:0008152,GO:0008380,GO:0009987,GO:0010468,GO:0010941,GO:0016070,GO:0016071,GO:0016604,GO:0016607,GO:0019219,GO:0019222,GO:0031323,GO:0034641,GO:0042981,GO:0043067,GO:0043170,GO:0043484,GO:0044237,GO:0044238,GO:0044260,GO:0044422,GO:0044424,GO:…	NA	XM_027378789.1; PREDICTED: Penaeus vannamei RNA-binding protein 25-like (LOC113825931), transcript variant X4, mRNA	PF00076.25:RRM_1;PF01480.20:PWI;	up	7.45367	-	6.55501	-	-7.26213	-	-7.39644
MSTRG.5473.1	MSTRG.5473	C1	C2CD5	hypothetical protein C7M84_012436 [Penaeus vannamei]	C2CD5_HUMAN:C2 domain-containing protein 5	NA	GO:0003674,GO:0005488,GO:0005509,GO:0005543,GO:0005544,GO:0005575,GO:0005737,GO:0005829,GO:0005886,GO:0005938,GO:0006810,GO:0006886,GO:0007009,GO:0007165,GO:0007166,GO:0007167,GO:0007169,GO:0008104,GO:0008150,GO:0008286,GO:0008289,GO:0009719,GO:0009725,GO:0009987,GO:0010033,GO:0010243,GO:0010638,GO:0010827,GO:0010828,GO:0012506,GO:0015031,GO:0015833,GO:0016020,GO:0016043,GO:0030659,GO:0031090,GO:…	NA	XM_027367010.1; PREDICTED: Penaeus vannamei uncharacterized LOC113814937 (LOC113814937), mRNA	NA	up	7.5201	up	7.73542	-	0.0158398	-	1.30805
MSTRG.4925.22	MSTRG.4925	C1	NA	RNA-editing deaminase 1 [Penaeus vannamei]	NA	NA	NA	NA	XM_027370648.1; PREDICTED: Penaeus vannamei double-stranded RNA-specific editase 1-like (LOC113818471), mRNA	PF00035.29:dsrm;	up	7.7727	-	6.6119	-	0.720792	-	-0.947271
rna-XM_027366598.1	rna-XM_027366598	C1	MED4	mediator of RNA polymerase II transcription subunit 4-like isoform X1 [Penaeus vannamei]	MED4_ANOGA:Mediator of RNA polymerase II transcription subunit 4	K15146 MED4; mediator of RNA polymerase II transcription subunit 4 -- ko04919; Thyroid hormone signaling pathway; Endocrine system; Organismal Systems|ko03021; Transcription machinery; Endocrine system; Organismal Systems|	GO:0000988,GO:0000989,GO:0003674,GO:0003712,GO:0005575,GO:0005667,GO:0006355,GO:0006357,GO:0008150,GO:0009889,GO:0010468,GO:0010556,GO:0016592,GO:0019219,GO:0019222,GO:0031323,GO:0031326,GO:0032991,GO:0043234,GO:0044422,GO:0044424,GO:0044428,GO:0044446,GO:0044451,GO:0044464,GO:0044798,GO:0050789,GO:0050794,GO:0051171,GO:0051252,GO:0060255,GO:0065007,GO:0070847,GO:0080090,GO:0090575,GO:1903506,GO:…	NA	XM_027366598.1; PREDICTED: Penaeus vannamei mediator of RNA polymerase II transcription subunit 4-like (LOC113814556), transcript variant X1, mRNA	PF03869.17:Arc;PF05257.19:CHAP;PF08606.14:Prp19;PF09450.13:DUF2019;PF10018.12:Med4;PF14707.9:Sulfatase_C;	up	7.53177	up	8.31417	-	0.0837533	-	0.0140463
PB.1040.1	PB.1040	C1	BUD31	protein BUD31 homolog [Penaeus vannamei]	BUD31_BRABE:Protein BUD31 homolog	K12873 "BUD31, G10; bud site selection protein 31" -- ko03040; Spliceosome; Transcription; Genetic Information Processing|ko03041; Spliceosome; Transcription; Genetic Information Processing|	GO:0005575,GO:0005634,GO:0043226,GO:0043227,GO:0043229,GO:0043231,GO:0044424,GO:0044464	NA	XM_027383165.1; PREDICTED: Penaeus vannamei protein BUD31 homolog (LOC113829996), mRNA	PF01125.20:G10;	up	1.63765	-	0.491394	-	0.199902	-	0.154793
MSTRG.10586.2	MSTRG.10586	C1	NA	NA	NA	NA	NA	NA	XM_027380354.1; PREDICTED: Penaeus vannamei apoptosis-inducing factor 1, mitochondrial-like (LOC113827463), mRNA	NA	up	4.58623	-	1.77565	-	-0.183229	-	-0.904708
MSTRG.7029.5	MSTRG.7029	C1	MDHM	malate dehydrogenase, mitochondrial-like [Penaeus vannamei]	MDHM_HUMAN:Malate dehydrogenase, mitochondrial	NA	GO:0003674,GO:0003676,GO:0003723,GO:0003824,GO:0005488,GO:0005515,GO:0005575,GO:0005634,GO:0005737,GO:0005739,GO:0005759,GO:0005975,GO:0005996,GO:0006006,GO:0006082,GO:0006091,GO:0006094,GO:0006099,GO:0006101,GO:0006107,GO:0006108,GO:0006139,GO:0006725,GO:0006732,GO:0006733,GO:0006734,GO:0006753,GO:0006793,GO:0006796,GO:0006807,GO:0008150,GO:0008152,GO:0009058,GO:0009060,GO:0009117,GO:0009987,GO:…	NA	XM_027363304.1; PREDICTED: Penaeus vannamei malate dehydrogenase, mitochondrial-like (LOC113811537), mRNA	NA	down	-7.26786	-	-2.56146	-	-6.32425	-	-6.45776
PB.3239.1	PB.3239	C1	TM2D1	TM2 domain-containing protein [Penaeus vannamei]	TM2D1_DROME:TM2 domain-containing protein CG10795	NA	GO:0005575,GO:0005886,GO:0008150,GO:0008593,GO:0009966,GO:0009967,GO:0010646,GO:0010647,GO:0016020,GO:0023051,GO:0023056,GO:0044464,GO:0045747,GO:0048518,GO:0048522,GO:0048583,GO:0048584,GO:0050789,GO:0050794,GO:0065007	NA	XM_027355592.1; PREDICTED: Penaeus vannamei TM2 domain-containing protein CG10795-like (LOC113804711), transcript variant X1, mRNA	PF05154.19:TM2;	up	1.73907	-	1.28872	-	-0.30249	-	0.296102
PB.2443.8	PB.2443	C1	IF5	eukaryotic translation initiation factor 5-like [Penaeus vannamei]	IF5_DROME:Eukaryotic translation initiation factor 5	K03262 EIF5; translation initiation factor 5 -- ko04214; Apoptosis - fly; Cell growth and death; Cellular Processes|ko03012; Translation factors; Cell growth and death; Cellular Processes|	GO:0000166,GO:0001731,GO:0001732,GO:0001882,GO:0001883,GO:0003674,GO:0003676,GO:0003723,GO:0003743,GO:0005092,GO:0005488,GO:0005515,GO:0005525,GO:0005575,GO:0005829,GO:0006413,GO:0008135,GO:0008150,GO:0008152,GO:0009987,GO:0016043,GO:0017076,GO:0019001,GO:0022607,GO:0022618,GO:0030234,GO:0030695,GO:0031369,GO:0032549,GO:0032550,GO:0032553,GO:0032555,GO:0032561,GO:0034622,GO:0035639,GO:0036094,GO:…	WP_011405964_1; COG1601:Translation	XM_027368650.1; PREDICTED: Penaeus vannamei eukaryotic translation initiation factor 5-like (LOC113816605), transcript variant X2, mRNA	PF01873.20:eIF-5_eIF-2B;PF02020.21:W2;PF02887.19:PK_C;PF14367.9:DUF4411;	up	2.38247	-	0.95685	-	0.728466	-	0.784761
PB.1409.2	PB.1409	C1	NOG1	nucleolar GTP-binding protein 1-like [Penaeus vannamei]	NOG1_DROME:Nucleolar GTP-binding protein 1	K06943 NOG1; nucleolar GTP-binding protein -- ko03008; Ribosome biogenesis in eukaryotes; Translation; Genetic Information Processing|ko03009; Ribosome biogenesis; Translation; Genetic Information Processing|	GO:0000166,GO:0001882,GO:0001883,GO:0003674,GO:0003676,GO:0003723,GO:0003824,GO:0003924,GO:0005488,GO:0005525,GO:0005575,GO:0005634,GO:0005730,GO:0007049,GO:0008150,GO:0009987,GO:0016462,GO:0016787,GO:0016817,GO:0016818,GO:0017076,GO:0017111,GO:0019001,GO:0022613,GO:0032549,GO:0032550,GO:0032553,GO:0032555,GO:0032561,GO:0035639,GO:0036094,GO:0042273,GO:0043167,GO:0043168,GO:0043226,GO:0043227,GO:…	WP_011250141_1; COG1084:GTP-binding	XM_027356974.1; PREDICTED: Penaeus vannamei nucleolar GTP-binding protein 1-like (LOC113805905), mRNA	PF00350.26:Dynamin_N;PF01926.26:MMR_HSR1;PF02421.21:FeoB_N;PF03193.19:RsgA_GTPase;PF04548.19:AIG1;PF06858.17:NOG1;PF08155.14:NOGCT;PF09439.13:SRPRB;PF17835.4:NOG1_N;	up	8.81252	-	6.63861	-	2.59036	-	0.915222
rna-XM_027383292.1	rna-XM_027383292	C1	MYSN	myosin heavy chain, non-muscle-like [Penaeus vannamei]	MYSN_DROME:Myosin heavy chain, non-muscle	K10352 MYH9s; myosin heavy chain 9/10/11/14 -- ko04530; Tight junction; Cellular community - eukaryotes; Cellular Processes|ko04810; Regulation of actin cytoskeleton; Cellular community - eukaryotes; Cellular Processes|ko04270; Vascular smooth muscle contraction; Cellular community - eukaryotes; Cellular Processes|ko05130; Pathogenic Escherichia coli infection; Cellular community - eukaryotes; Ce…	GO:0000146,GO:0000166,GO:0000281,GO:0000910,GO:0001667,GO:0001894,GO:0002009,GO:0003002,GO:0003008,GO:0003012,GO:0003674,GO:0003774,GO:0003779,GO:0003824,GO:0005488,GO:0005515,GO:0005516,GO:0005524,GO:0005575,GO:0005737,GO:0005826,GO:0005829,GO:0005911,GO:0005929,GO:0005938,GO:0006461,GO:0006928,GO:0006936,GO:0006950,GO:0006996,GO:0007010,GO:0007297,GO:0007298,GO:0007389,GO:0007391,GO:0007395,GO:…	NA	XM_027383292.1; PREDICTED: Penaeus vannamei myosin heavy chain, non-muscle-like (LOC113830103), mRNA	PF00063.24:Myosin_head;PF00612.30:IQ;PF01576.22:Myosin_tail_1;PF10473.12:CENP-F_leu_zip;PF19220.3:Crescentin;	up	2.20754	-	1.04239	-	0.234517	-	0.714002
MSTRG.33423.4	MSTRG.33423	C1	NA	uncharacterized protein LOC113803656 [Penaeus vannamei]	NA	K15200 GTF3C2; general transcription factor 3C polypeptide 2 -- ko03021; Transcription machinery; Protein families: genetic information processing; Brite Hierarchies|	GO:0003674,GO:0005488,GO:0005515	NA	XM_027354462.1; PREDICTED: Penaeus vannamei uncharacterized LOC113803656 (LOC113803656), mRNA	PF00400.35:WD40;PF12171.11:zf-C2H2_jaz;PF13909.9:zf-H2C2_5;PF15909.8:zf-C2H2_8;	up	7.41769	up	8.22572	-	1.58379	-	2.19128
MSTRG.29512.4	MSTRG.29512	C1	NA	NA	NA	NA	NA	NA	XM_027360538.1; PREDICTED: Penaeus vannamei CUGBP Elav-like family member 2 (LOC113809050), mRNA	NA	down	-9.85641	-	1.102	down	-9.93549	down	-10.0716
rna-XM_027379685.1	rna-XM_027379685	C1	NA	myb-binding protein 1A-like protein [Penaeus vannamei]	NA	NA	GO:0003674,GO:0003676,GO:0003677,GO:0005488,GO:0005515,GO:0005575,GO:0005730,GO:0006355,GO:0008134,GO:0008150,GO:0009889,GO:0010468,GO:0010556,GO:0019219,GO:0019222,GO:0031323,GO:0031326,GO:0043226,GO:0043228,GO:0043229,GO:0043232,GO:0044422,GO:0044424,GO:0044428,GO:0044446,GO:0044464,GO:0050789,GO:0050794,GO:0051171,GO:0051252,GO:0060255,GO:0065007,GO:0080090,GO:0097159,GO:1901363,GO:1903506,GO:…	NA	XM_027379685.1; PREDICTED: Penaeus vannamei myb-binding protein 1A-like protein (LOC113826796), mRNA	PF02862.20:DDHD;PF04931.16:DNA_pol_phi;PF09747.12:CCD97-like_C;PF15712.8:NPAT_C;	up	9.16141	up	8.87516	-	2.18238	-	1.4976
MSTRG.113.17	MSTRG.113	C1	PAR14	poly [ADP-ribose] polymerase 12-like isoform X1 [Penaeus vannamei]	PAR14_MOUSE:Protein mono-ADP-ribosyltransferase PARP14	NA	GO:0000166,GO:0000988,GO:0000989,GO:0001932,GO:0001933,GO:0001934,GO:0001959,GO:0001960,GO:0001961,GO:0002376,GO:0002682,GO:0002683,GO:0003674,GO:0003712,GO:0003714,GO:0003824,GO:0003950,GO:0005488,GO:0005515,GO:0005575,GO:0005634,GO:0005635,GO:0005643,GO:0005654,GO:0005737,GO:0005829,GO:0005886,GO:0006464,GO:0006471,GO:0006486,GO:0006807,GO:0006810,GO:0006950,GO:0006952,GO:0006955,GO:0006998,GO:…	NA	XR_003475761.1; PREDICTED: Penaeus vannamei poly [ADP-ribose] polymerase 12-like (LOC113806139), transcript variant X5, misc_RNA	PF00644.23:PARP;PF02825.23:WWE;PF04904.16:NCD1;PF10945.11:CBP_BcsR;	up	10.8771	up	9.88316	-	2.56733	-	1.93033
rna-XM_027351711.1	rna-XM_027351711	C1	NA	arginine/serine-rich protein PNISR-like isoform X1 [Penaeus vannamei]	NA	K13170 "PNISR, SFRS18; arginine/serine-rich protein PNISR" -- ko03041; Spliceosome; Protein families: genetic information processing; Brite Hierarchies|	NA	NA	XM_027351711.1; PREDICTED: Penaeus vannamei arginine/serine-rich protein PNISR-like (LOC113800907), transcript variant X2, mRNA	PF15996.8:PNISR;	up	5.14424	-	4.4888	-	2.06186	-	0.739995
rna-XM_027377417.1	rna-XM_027377417	C1	RN121	RING finger protein 121-like [Penaeus monodon]	RN121_XENTR:RING finger protein 121	K15698 RNF121_175; RING finger protein 121/175 -- ko04121; Ubiquitin system; Protein families: genetic information processing; Brite Hierarchies|	GO:0000139,GO:0003674,GO:0003824,GO:0004842,GO:0005488,GO:0005575,GO:0005789,GO:0006508,GO:0006511,GO:0006807,GO:0006950,GO:0008150,GO:0008152,GO:0009056,GO:0009057,GO:0009987,GO:0010033,GO:0010243,GO:0010498,GO:0016020,GO:0016740,GO:0019538,GO:0019787,GO:0019941,GO:0030163,GO:0030433,GO:0031090,GO:0033554,GO:0034976,GO:0036503,GO:0042221,GO:0043161,GO:0043167,GO:0043169,GO:0043170,GO:0043632,GO:…	NA	XM_027377417.1; PREDICTED: Penaeus vannamei RING finger protein 121-like (LOC113824656), mRNA	PF00097.28:zf-C3HC4;PF03203.17:MerC;PF05191.17:ADK_lid;PF05605.15:zf-Di19;PF11793.11:FANCL_C;PF12677.10:DUF3797;PF12678.10:zf-rbx1;PF12773.10:DZR;PF12861.10:zf-ANAPC11;PF13445.9:zf-RING_UBOX;PF13639.9:zf-RING_2;PF13920.9:zf-C3HC4_3;PF13923.9:zf-C3HC4_2;PF14447.9:Prok-RING_4;PF14634.9:zf-RING_5;PF17123.8:zf-RING_11;PF18912.3:DZR_2;PF20252.1:BIG2_C;	up	8.89257	-	5.07328	-	1.62731	-	0.773242
rna-XM_027371220.1	rna-XM_027371220	C1	NA	bile salt-activated lipase-like [Penaeus vannamei]	NA	NA	NA	NA	XM_027371220.1; PREDICTED: Penaeus vannamei bile salt-activated lipase-like (LOC113818984), mRNA	PF00135.31:COesterase;	up	10.9397	up	13.0678	-	-1.40078	-	0.187989
MSTRG.36313.3	MSTRG.36313	C1	NA	liver carboxylesterase 2-like [Penaeus vannamei]	NA	NA	NA	NA	XM_027359029.1; PREDICTED: Penaeus vannamei liver carboxylesterase 2-like (LOC113807718), mRNA	NA	up	5.09579	-	5.23981	-	0.692408	-	2.63642
rna-XM_027353939.1	rna-XM_027353939	C1	FXRD1	FAD-dependent oxidoreductase domain-containing protein 1-like [Penaeus vannamei]	FXRD1_XENLA:FAD-dependent oxidoreductase domain-containing protein 1	K18166 FOXRED1; FAD-dependent oxidoreductase domain-containing protein 1 -- ko03029; Mitochondrial biogenesis; Protein families: genetic information processing; Brite Hierarchies|	GO:0003674,GO:0003824,GO:0005575,GO:0005743,GO:0005747,GO:0006461,GO:0008150,GO:0009987,GO:0010257,GO:0016020,GO:0016043,GO:0016491,GO:0019866,GO:0022607,GO:0030964,GO:0031090,GO:0031966,GO:0032981,GO:0032991,GO:0033108,GO:0034622,GO:0043234,GO:0043623,GO:0043933,GO:0044085,GO:0044422,GO:0044424,GO:0044425,GO:0044429,GO:0044444,GO:0044446,GO:0044455,GO:0044464,GO:0045271,GO:0065003,GO:0070271,GO:…	WP_027790673_1; COG0665:Glycine/D-amino	XM_027353939.1; PREDICTED: Penaeus vannamei FAD-dependent oxidoreductase domain-containing protein 1-like (LOC113803220), mRNA	PF00070.30:Pyr_redox;PF00890.27:FAD_binding_2;PF01266.27:DAO;PF01494.22:FAD_binding_3;PF01946.20:Thi4;PF02254.21:TrkA_N;PF02558.19:ApbA;PF04820.17:Trp_halogenase;PF05834.15:Lycopene_cycl;PF07992.17:Pyr_redox_2;PF11805.11:DUF3326;PF13241.9:NAD_binding_7;PF13450.9:NAD_binding_8;PF13454.9:NAD_binding_9;	up	5.27119	up	5.16846	-	-1.57639	-	-0.451474
MSTRG.21915.10	MSTRG.21915	C1	MFS11	UNC93-like protein MFSD11 [Penaeus vannamei]	MFS11_HUMAN:UNC93-like protein MFSD11	K26151 "MFSD11; MFS transporter, NAG-T family, sugar:H+ symporter" -- ko02000; Transporters; Protein families: signaling and cellular processes; Brite Hierarchies|	GO:0003674,GO:0005215,GO:0005575,GO:0006810,GO:0008150,GO:0016020,GO:0022857,GO:0051179,GO:0051234,GO:0055085	NA	XM_027357393.1; PREDICTED: Penaeus vannamei UNC93-like protein MFSD11 (LOC113806279), mRNA	PF05978.19:UNC-93;PF07690.19:MFS_1;PF11346.11:DUF3149;PF16943.8:T4SS_CagC;	up	7.88001	-	6.22911	-	1.05095	-	1.79636
rna-XM_027366418.1	rna-XM_027366418	C1	NA	muscle M-line assembly protein unc-89-like [Penaeus vannamei]	NA	NA	GO:0001928,GO:0003008,GO:0003674,GO:0005488,GO:0005515,GO:0005539,GO:0005575,GO:0005829,GO:0005886,GO:0005911,GO:0006928,GO:0006950,GO:0007155,GO:0007165,GO:0007166,GO:0007411,GO:0007413,GO:0007568,GO:0007610,GO:0007611,GO:0008037,GO:0008038,GO:0008150,GO:0008201,GO:0008284,GO:0009410,GO:0009897,GO:0009966,GO:0009967,GO:0009986,GO:0009987,GO:0010033,GO:0010035,GO:0010038,GO:0010243,GO:0010288,GO:…	NA	XM_027366418.1; PREDICTED: Penaeus vannamei muscle M-line assembly protein unc-89-like (LOC113814363), mRNA	PF00047.28:ig;PF07679.19:I-set;PF07686.20:V-set;PF08205.15:C2-set_2;PF08686.14:PLAC;PF13895.9:Ig_2;PF13927.9:Ig_3;PF17736.4:Ig_C17orf99;	up	5.8926	-	3.18934	-	2.07482	-	2.87861
rna-XM_027369901.1	rna-XM_027369901	C1	CPEB2	putative cytoplasmic polyadenylation element-binding protein 2 [Penaeus vannamei]	CPEB2_MOUSE:Cytoplasmic polyadenylation element-binding protein 2	K02602 "CPEB, ORB; cytoplasmic polyadenylation element-binding protein" -- ko04114; Oocyte meiosis; Cell growth and death; Cellular Processes|ko04914; Progesterone-mediated oocyte maturation; Cell growth and death; Cellular Processes|ko04320; Dorso-ventral axis formation; Cell growth and death; Cellular Processes|ko03019; Messenger RNA biogenesis; Cell growth and death; Cellular Processes|	GO:0000900,GO:0001666,GO:0003674,GO:0003676,GO:0003723,GO:0003727,GO:0003729,GO:0003730,GO:0004857,GO:0005095,GO:0005488,GO:0005575,GO:0005634,GO:0005737,GO:0005844,GO:0006417,GO:0006448,GO:0006950,GO:0006979,GO:0008135,GO:0008150,GO:0008187,GO:0009628,GO:0009719,GO:0009725,GO:0009889,GO:0009890,GO:0009892,GO:0009987,GO:0010033,GO:0010243,GO:0010468,GO:0010556,GO:0010558,GO:0010605,GO:0010608,GO:…	NA	XM_027369901.1; PREDICTED: Penaeus vannamei cytoplasmic polyadenylation element-binding protein 2-like (LOC113817796), transcript variant X2, mRNA	PF00076.25:RRM_1;PF00643.27:zf-B_box;PF16366.8:CEBP_ZZ;PF16367.8:RRM_7;	up	9.83082	up	9.24241	-	5.00089	up	6.83682
MSTRG.22831.2	MSTRG.22831	C1	TMCC2	transmembrane and coiled-coil domains protein 2-like isoform X6 [Penaeus japonicus]	TMCC2_HUMAN:Transmembrane and coiled-coil domains protein 2	NA	GO:0005575,GO:0005783,GO:0005789,GO:0006807,GO:0008150,GO:0008152,GO:0012505,GO:0016020,GO:0019538,GO:0042982,GO:0043170,GO:0043226,GO:0043227,GO:0043229,GO:0043231,GO:0044238,GO:0044422,GO:0044424,GO:0044425,GO:0044432,GO:0044444,GO:0044446,GO:0044464,GO:0071704,GO:1901564	NA	XM_027350647.1; PREDICTED: Penaeus vannamei transmembrane and coiled-coil domains protein 1-like (LOC113799945), transcript variant X1, mRNA	PF02601.18:Exonuc_VII_L;PF03971.17:IDH;PF05929.14:Phage_GPO;PF05960.14:DUF885;PF05979.15:DUF896;PF08702.13:Fib_alpha;PF10234.12:Cluap1;PF10267.12:Tmemb_cc2;PF15035.9:Rootletin;PF15905.8:HMMR_N;PF19566.2:Snx8_BAR_dom;PF19745.2:FUT8_N_cat;PF20237.1:DUF6594;	up	7.58104	-	3.81116	-	1.03389	-	2.99343
PB.1837.1	PB.1837	C1	PYRD2	pyridine nucleotide-disulfide oxidoreductase domain-containing protein 2-like isoform X1 [Penaeus monodon]	PYRD2_BOVIN:Pyridine nucleotide-disulfide oxidoreductase domain-containing protein 2	NA	GO:0003674,GO:0003824,GO:0005575,GO:0005759,GO:0006996,GO:0007005,GO:0008150,GO:0009987,GO:0016043,GO:0016491,GO:0031974,GO:0043233,GO:0044422,GO:0044424,GO:0044429,GO:0044444,GO:0044446,GO:0044464,GO:0070013,GO:0071840	WP_010045311_1; COG1233:Phytoene	XM_027358258.1; PREDICTED: Penaeus vannamei pyridine nucleotide-disulfide oxidoreductase domain-containing protein 2-like (LOC113807089), mRNA	PF00070.30:Pyr_redox;PF00732.22:GMC_oxred_N;PF00890.27:FAD_binding_2;PF00996.21:GDI;PF01134.25:GIDA;PF01266.27:DAO;PF01494.22:FAD_binding_3;PF01593.27:Amino_oxidase;PF01946.20:Thi4;PF03486.17:HI0933_like;PF03853.18:YjeF_N;PF04820.17:Trp_halogenase;PF07992.17:Pyr_redox_2;PF12831.10:FAD_oxidored;PF13450.9:NAD_binding_8;PF13738.9:Pyr_redox_3;	up	1.6916	-	1.48344	-	0.75812	-	1.06085
PB.3604.1	PB.3604	C1	NAA10	N-alpha-acetyltransferase 10-like isoform X1 [Penaeus vannamei]	NAA10_BOVIN:N-alpha-acetyltransferase 10	K20791 "NAA10_11, ARD1_2; N-alpha-acetyltransferase 10/11 " -- ko03036; Chromosome and associated proteins; Protein families: genetic information processing; Brite Hierarchies|	GO:0003674,GO:0003824,GO:0004596,GO:0005488,GO:0005575,GO:0005634,GO:0005730,GO:0005737,GO:0005829,GO:0006464,GO:0006473,GO:0006474,GO:0006807,GO:0007063,GO:0007088,GO:0007346,GO:0008080,GO:0008150,GO:0008152,GO:0009987,GO:0010564,GO:0010639,GO:0010948,GO:0016407,GO:0016410,GO:0016740,GO:0016746,GO:0016747,GO:0019538,GO:0031248,GO:0031365,GO:0031414,GO:0031415,GO:0032991,GO:0033043,GO:0033044,GO:…	WP_012308695_1; COG0456:Ribosomal	XM_027374249.1; PREDICTED: Penaeus vannamei N-alpha-acetyltransferase 10-like (LOC113821722), transcript variant X2, mRNA	PF00583.28:Acetyltransf_1;PF08445.13:FR47;PF08752.13:COP-gamma_platf;PF12568.11:PanZ;PF13302.10:Acetyltransf_3;PF13508.10:Acetyltransf_7;PF13527.10:Acetyltransf_9;PF13673.10:Acetyltransf_10;PF13880.9:Acetyltransf_13;PF17013.8:Acetyltransf_15;	up	4.25316	-	2.12647	-	-0.282967	-	-0.134415
MSTRG.4774.6	MSTRG.4774	C1	DYR	dihydrofolate reductase-like isoform X2 [Penaeus vannamei]	DYR_DROME:Dihydrofolate reductase	K00287 "DHFR, folA; dihydrofolate reductase " -- ko00790; Folate biosynthesis; Metabolism of cofactors and vitamins; Metabolism|ko00670; One carbon pool by folate; Metabolism of cofactors and vitamins; Metabolism|ko01523; Antifolate resistance; Metabolism of cofactors and vitamins; Metabolism|	GO:0000166,GO:0003674,GO:0003824,GO:0004146,GO:0005488,GO:0005575,GO:0005739,GO:0006082,GO:0006139,GO:0006259,GO:0006260,GO:0006520,GO:0006544,GO:0006545,GO:0006575,GO:0006725,GO:0006730,GO:0006732,GO:0006760,GO:0006766,GO:0006767,GO:0006807,GO:0008150,GO:0008152,GO:0008652,GO:0009058,GO:0009059,GO:0009069,GO:0009070,GO:0009108,GO:0009396,GO:0009987,GO:0016053,GO:0016491,GO:0016645,GO:0016646,GO:…	NA	XM_027357654.1; PREDICTED: Penaeus vannamei dihydrofolate reductase-like (LOC113806514), transcript variant X1, mRNA	PF00186.22:DHFR_1;	up	5.79318	up	5.83798	-	-0.73265	-	-1.89187
MSTRG.34905.2	MSTRG.34905	C1	NA	hypothetical protein C7M84_022427 [Penaeus vannamei]	NA	NA	NA	NA	XM_027382148.1; PREDICTED: Penaeus vannamei protein FAM151B-like (LOC113829061), mRNA	PF10223.12:DUF2181;	up	2.03576	-	1.0897	-	-1.93474	-	-0.541323
PB.2988.2	PB.2988	C1	UBIQ1	hypothetical protein [Apolygus lucorum]	UBIQ1_CAEEL:Polyubiquitin-A	K04551 UBB; ubiquitin B -- ko04120; Ubiquitin mediated proteolysis; "Folding, sorting and degradation"; Genetic Information Processing|ko04137; Mitophagy - animal; "Folding, sorting and degradation"; Genetic Information Processing|ko03320; PPAR signaling pathway; "Folding, sorting and degradation"; Genetic Information Processing|ko05167; Kaposi sarcoma-associated herpesvirus infection; "Folding, …	GO:0003674,GO:0005488,GO:0005515,GO:0005575,GO:0005634,GO:0005737,GO:0006464,GO:0006508,GO:0006511,GO:0006807,GO:0008150,GO:0008152,GO:0008219,GO:0009056,GO:0009057,GO:0009987,GO:0010623,GO:0012501,GO:0016567,GO:0019538,GO:0019899,GO:0019941,GO:0031386,GO:0031625,GO:0032446,GO:0032502,GO:0036211,GO:0043170,GO:0043226,GO:0043227,GO:0043229,GO:0043231,GO:0043412,GO:0043632,GO:0044237,GO:0044238,GO:…	WP_082083054_1; COG5272:Ubiquitin	XM_027371801.1; PREDICTED: Penaeus vannamei polyubiquitin-C-like (LOC113819579), mRNA	PF00240.26:ubiquitin;PF02821.19:Staphylokinase;PF06234.15:TmoB;PF06427.14:UDP-g_GGTase;PF09181.13:ProRS-C_2;PF10302.12:Dsc3_N;PF10549.12:ORF11CD3;PF10790.12:DUF2604;PF11069.11:CFAP298;PF11545.11:HemeBinding_Shp;PF11976.11:Rad60-SLD;PF12977.10:DUF3861;PF13860.9:FlgD_ig;PF13881.9:Rad60-SLD_2;PF14560.9:Ubiquitin_2;PF17386.5:LBP_C;PF17529.5:DUF5450;PF17957.4:Big_7;PF17967.4:Pullulanase_N2;PF18036.4:U…	up	4.20325	-	-0.27329	down	-4.00093	down	-5.27561
MSTRG.25630.7	MSTRG.25630	C1	ASPM	hypothetical protein C7M84_016007 [Penaeus vannamei]	ASPM_AOTVO:Abnormal spindle-like microcephaly-associated protein homolog	K16743 "ASPM, ASP; abnormal spindle-like microcephaly-associated protein" -- ko03036; Chromosome and associated proteins; Protein families: genetic information processing; Brite Hierarchies|	GO:0000226,GO:0003674,GO:0005488,GO:0005515,GO:0005516,GO:0005575,GO:0005634,GO:0005737,GO:0006996,GO:0007010,GO:0007017,GO:0007051,GO:0008150,GO:0009987,GO:0016043,GO:0022402,GO:0043226,GO:0043227,GO:0043229,GO:0043231,GO:0044424,GO:0044464,GO:0044699,GO:0044763,GO:0051301,GO:0071840	NA	XM_027371624.1; PREDICTED: Penaeus vannamei abnormal spindle-like microcephaly-associated protein homolog (LOC113819387), mRNA	PF00307.34:CH;PF11971.11:CAMSAP_CH;PF15780.8:ASH;	up	7.64959	-	4.60826	-	-1.37436	-	1.23332
MSTRG.10241.27	MSTRG.10241	C1	YBOXH	LOW QUALITY PROTEIN: Y-box factor homolog [Penaeus vannamei]	YBOXH_APLCA:Y-box factor homolog	K03704 cspA; cold shock protein -- ko99973; Transcription; Unclassified: genetic information processing; Not Included in Pathway or Brite|	GO:0003674,GO:0003676,GO:0003723,GO:0005488,GO:0005575,GO:0005634,GO:0043226,GO:0043227,GO:0043229,GO:0043231,GO:0044424,GO:0044464,GO:0097159,GO:1901363	CBE67252_1; COG1278:Cold	XM_027378572.1; PREDICTED: Penaeus vannamei Y-box factor homolog (LOC113825738), mRNA	PF00313.25:CSD;PF08206.14:OB_RNB;	up	6.84816	-	4.55058	-	4.59693	-	4.81622
rna-XM_027361227.1	rna-XM_027361227	C1	ILF2	interleukin enhancer-binding factor 2 homolog isoform X4 [Penaeus vannamei]	ILF2_XENTR:Interleukin enhancer-binding factor 2 homolog	K13089 ILF2; interleukin enhancer-binding factor 2 -- ko03041; Spliceosome; Protein families: genetic information processing; Brite Hierarchies|	GO:0003674,GO:0003676,GO:0003677,GO:0003723,GO:0003725,GO:0005488,GO:0005575,GO:0005634,GO:0005730,GO:0006355,GO:0008150,GO:0009889,GO:0009891,GO:0009893,GO:0010468,GO:0010556,GO:0010557,GO:0010604,GO:0010628,GO:0019219,GO:0019222,GO:0031323,GO:0031325,GO:0031326,GO:0031328,GO:0043226,GO:0043227,GO:0043228,GO:0043229,GO:0043231,GO:0043232,GO:0044422,GO:0044424,GO:0044428,GO:0044446,GO:0044464,GO:…	NA	XM_027361227.1; PREDICTED: Penaeus vannamei interleukin enhancer-binding factor 2 homolog (LOC113809592), transcript variant X5, mRNA	PF07528.17:DZF;PF09273.14:Rubis-subs-bind;PF18144.4:SMODS;	up	8.36277	up	9.3092	-	1.13666	-	0.855985
rna-XM_027357775.1	rna-XM_027357775	C1	TUT4	uncharacterized protein LOC113806629 isoform X1 [Penaeus vannamei]	TUT4_HUMAN:Terminal uridylyltransferase 4	K13291 TUT; terminal uridylyltransferase -- ko99980; Enzymes with EC numbers; Unclassified: metabolism; Not Included in Pathway or Brite|	GO:0000289,GO:0000956,GO:0001556,GO:0003006,GO:0003674,GO:0003676,GO:0003723,GO:0003824,GO:0005488,GO:0005575,GO:0005615,GO:0005730,GO:0005737,GO:0005829,GO:0006139,GO:0006396,GO:0006401,GO:0006402,GO:0006725,GO:0006807,GO:0008150,GO:0008152,GO:0008270,GO:0009056,GO:0009057,GO:0009892,GO:0009987,GO:0010468,GO:0010525,GO:0010526,GO:0010528,GO:0010529,GO:0010586,GO:0010587,GO:0010605,GO:0010629,GO:…	NA	XM_027357775.1; PREDICTED: Penaeus vannamei uncharacterized LOC113806629 (LOC113806629), transcript variant X1, mRNA	PF00098.26:zf-CCHC;PF01909.26:NTP_transf_2;PF03828.22:PAP_assoc;PF14392.9:zf-CCHC_4;PF16134.8:THOC2_N;PF18765.4:Polbeta;PF19088.3:TUTase;	up	7.63867	-	4.99105	-	0.00710852	-	-1.2131
PB.2987.2	PB.2987	C1	GALT9	putative polypeptide N-acetylgalactosaminyltransferase 9 isoform X11 [Penaeus japonicus]	GALT9_DROME:Putative polypeptide N-acetylgalactosaminyltransferase 9	K00710 GALNT; polypeptide N-acetylgalactosaminyltransferase -- ko00512; Mucin type O-glycan biosynthesis; Glycan biosynthesis and metabolism; Metabolism|ko00514; Other types of O-glycan biosynthesis; Glycan biosynthesis and metabolism; Metabolism|ko01003; Glycosyltransferases; Glycan biosynthesis and metabolism; Metabolism|	GO:0000003,GO:0000139,GO:0003674,GO:0003824,GO:0004653,GO:0005488,GO:0005575,GO:0005794,GO:0005829,GO:0006464,GO:0006486,GO:0006493,GO:0006807,GO:0008150,GO:0008152,GO:0008194,GO:0008376,GO:0009987,GO:0016020,GO:0016740,GO:0016757,GO:0016758,GO:0019538,GO:0019953,GO:0022414,GO:0030246,GO:0031090,GO:0031984,GO:0031985,GO:0036211,GO:0043167,GO:0043169,GO:0043170,GO:0043226,GO:0043227,GO:0043229,GO:…	NA	XM_027371816.1; PREDICTED: Penaeus vannamei putative polypeptide N-acetylgalactosaminyltransferase 9 (LOC113819550), transcript variant X8, mRNA	PF00045.22:Hemopexin;PF00535.29:Glycos_transf_2;PF00652.25:Ricin_B_lectin;PF02709.17:Glyco_transf_7C;PF10111.12:Glyco_tranf_2_2;PF14200.9:RicinB_lectin_2;	up	8.28126	-	5.6334	-	2.58973	-	1.92251
rna-XM_027370868.1	rna-XM_027370868	C1	NA	uncharacterized protein LOC113818681 [Penaeus vannamei]	NA	NA	GO:0003674,GO:0005488,GO:0005515	NA	XM_027370868.1; PREDICTED: Penaeus vannamei uncharacterized LOC113818681 (LOC113818681), transcript variant X1, mRNA	PF00646.36:F-box;PF12937.10:F-box-like;PF14972.9:Mito_morph_reg;	up	3.35309	up	3.52607	-	0.688994	-	0.641778
MSTRG.18921.2	MSTRG.18921	C1	NA	hypothetical protein C7M84_002616 [Penaeus vannamei]	NA	NA	NA	NA	XR_003475435.1; PREDICTED: Penaeus vannamei uncharacterized LOC113802589 (LOC113802589), ncRNA	NA	up	7.60198	-	6.66049	-	0	-	0
MSTRG.35095.57	MSTRG.35095	C1	CLA1B	CLIP-associating protein 2-like isoform X11 [Penaeus monodon]	CLA1B_XENLA:CLIP-associating protein 1-B	K16578 CLASP1_2; CLIP-associating protein 1/2 -- ko03036; Chromosome and associated proteins; Protein families: genetic information processing; Brite Hierarchies|ko04812; Cytoskeleton proteins; Protein families: genetic information processing; Brite Hierarchies|	GO:0000226,GO:0000776,GO:0003674,GO:0005488,GO:0005515,GO:0005575,GO:0005794,GO:0005815,GO:0005828,GO:0005874,GO:0005876,GO:0005881,GO:0006996,GO:0007010,GO:0007017,GO:0007020,GO:0007049,GO:0008017,GO:0008092,GO:0008150,GO:0009987,GO:0015631,GO:0016043,GO:0031023,GO:0032403,GO:0032991,GO:0034453,GO:0043226,GO:0043227,GO:0043228,GO:0043229,GO:0043231,GO:0043232,GO:0043234,GO:0043515,GO:0044422,GO:…	NA	XM_037931284.1; PREDICTED: Penaeus monodon CLIP-associating protein 2-like (LOC119582818), transcript variant X14, mRNA	PF02985.25:HEAT;PF06393.14:BID;PF08623.13:TIP120;PF10274.12:ParcG;PF10363.12:RTP1_C1;PF12348.11:CLASP_N;PF12460.11:MMS19_C;PF13513.9:HEAT_EZ;PF15276.9:PP1_bind;	up	9.30592	-	5.8469	-	-1.77489	-	0.24738
MSTRG.25458.1	MSTRG.25458	C1	DDX5	probable ATP-dependent RNA helicase DDX17 isoform X3 [Penaeus vannamei]	DDX5_HUMAN:Probable ATP-dependent RNA helicase DDX5	NA	GO:0000122,GO:0000166,GO:0000375,GO:0000377,GO:0000380,GO:0000381,GO:0000398,GO:0000956,GO:0001837,GO:0003674,GO:0003676,GO:0003682,GO:0003723,GO:0003724,GO:0003729,GO:0003730,GO:0003824,GO:0004386,GO:0005102,GO:0005488,GO:0005515,GO:0005524,GO:0005575,GO:0005634,GO:0005654,GO:0005681,GO:0005730,GO:0005829,GO:0006139,GO:0006351,GO:0006355,GO:0006357,GO:0006366,GO:0006396,GO:0006397,GO:0006401,GO:…	WP_106704311_1; COG0513:Superfamily	XM_027366803.1; PREDICTED: Penaeus vannamei probable ATP-dependent RNA helicase DDX17 (LOC113814743), transcript variant X4, mRNA	NA	up	9.06843	-	7.58807	-	-8.0685	-	-0.958751
MSTRG.6351.1	MSTRG.6351	C1	NA	uncharacterized protein LOC113822398 [Penaeus vannamei]	NA	NA	NA	NA	XM_037918834.1; PREDICTED: Penaeus monodon uncharacterized LOC119571598 (LOC119571598), mRNA	NA	up	5.81857	-	6.03818	-	1.48757	-	-1.53626
MSTRG.29133.5	MSTRG.29133	C1	PP4R1	Serine/threonine-protein phosphatase 4 regulatory subunit 1 [Penaeus vannamei]	PP4R1_HUMAN:Serine/threonine-protein phosphatase 4 regulatory subunit 1	K15424 PPP4R1; serine/threonine-protein phosphatase 4 regulatory subunit 1 -- ko01009; Protein phosphatases and associated proteins; Protein families: metabolism; Brite Hierarchies|ko03400; DNA repair and recombination proteins; Protein families: metabolism; Brite Hierarchies|	GO:0003674,GO:0005575,GO:0006464,GO:0006468,GO:0006470,GO:0006793,GO:0006796,GO:0006807,GO:0007165,GO:0008150,GO:0008152,GO:0008287,GO:0009987,GO:0016310,GO:0016311,GO:0019208,GO:0019538,GO:0019888,GO:0030234,GO:0030289,GO:0032991,GO:0036211,GO:0043170,GO:0043412,GO:0044237,GO:0044238,GO:0044260,GO:0044267,GO:0044424,GO:0044464,GO:0050789,GO:0050794,GO:0065007,GO:0071704,GO:0098772,GO:1901564,GO:…	NA	XM_027379565.1; PREDICTED: Penaeus vannamei uncharacterized LOC113826674 (LOC113826674), mRNA	PF02985.25:HEAT;PF13646.9:HEAT_2;PF15017.9:WRNPLPNID;	down	-10.5417	-	-3.21115	down	-9.71319	down	-9.84692
MSTRG.18793.3	MSTRG.18793	C1	MPPA	mitochondrial-processing peptidase subunit alpha-like [Penaeus vannamei]	MPPA_HUMAN:Mitochondrial-processing peptidase subunit alpha	K01412 "PMPCA, MAS2; mitochondrial-processing peptidase subunit alpha " -- ko01002; Peptidases and inhibitors; Protein families: metabolism; Brite Hierarchies|ko03029; Mitochondrial biogenesis; Protein families: metabolism; Brite Hierarchies|	GO:0003674,GO:0003824,GO:0004175,GO:0004222,GO:0005488,GO:0005575,GO:0005615,GO:0005739,GO:0005743,GO:0006508,GO:0006627,GO:0006807,GO:0008150,GO:0008152,GO:0008233,GO:0008237,GO:0009987,GO:0016020,GO:0016485,GO:0016787,GO:0017087,GO:0019538,GO:0019866,GO:0031090,GO:0031966,GO:0032991,GO:0034982,GO:0043167,GO:0043169,GO:0043170,GO:0043226,GO:0043227,GO:0043229,GO:0043231,GO:0043234,GO:0044237,GO:…	WP_038538766_1; COG0612:Predicted	XM_027355339.1; PREDICTED: Penaeus vannamei mitochondrial-processing peptidase subunit alpha-like (LOC113804457), mRNA	PF00675.23:Peptidase_M16;PF05193.24:Peptidase_M16_C;PF10905.11:DUF2695;	down	-8.84053	down	-8.97632	down	-9.28748	down	-9.41542
MSTRG.18978.16	MSTRG.18978	C1	NA	uncharacterized protein LOC113822657 [Penaeus vannamei]	NA	NA	NA	NA	XM_027375187.1; PREDICTED: Penaeus vannamei uncharacterized LOC113822654 (LOC113822654), transcript variant X1, mRNA	PF00030.22:Crystall;PF03995.16:Inhibitor_I36;	down	-10.3441	-	2.43807	-	-10.0156	-	-9.53182
MSTRG.22122.3	MSTRG.22122	C1	NA	pacifastin heavy chain [Penaeus vannamei]	NA	NA	NA	NA	XM_027359278.1; PREDICTED: Penaeus vannamei transferrin-like (LOC113807950), mRNA	NA	down	-4.77198	-	-0.63972	-	-4.99449	down	-5.68287
MSTRG.14839.3	MSTRG.14839	C1	NA	NA	NA	NA	NA	NA	XR_007114927.1; PREDICTED: Penaeus chinensis uncharacterized LOC125026163 (LOC125026163), ncRNA	NA	up	3.93926	-	1.13099	-	1.40593	-	1.68518
MSTRG.2715.12	MSTRG.2715	C1	NA	Mariner Mos1 transposase [Cryptotermes secundus]	NA	NA	NA	NA	XR_003477641.1; PREDICTED: Penaeus vannamei uncharacterized LOC113826137 (LOC113826137), transcript variant X7, ncRNA	PF13011.9:LZ_Tnp_IS481;PF13384.9:HTH_23;PF13518.9:HTH_28;PF13551.9:HTH_29;PF13565.9:HTH_32;PF17906.4:HTH_48;PF20024.2:DUF6432;	down	-7.7626	-	-1.99974	-	-7.15946	down	-7.2941
rna-XM_027365732.1	rna-XM_027365732	C1	NA	uncharacterized protein LOC113813696 [Penaeus vannamei]	NA	NA	GO:0003674,GO:0005488,GO:0005575,GO:0006810,GO:0006897,GO:0008150,GO:0009897,GO:0016192,GO:0030246,GO:0044425,GO:0044459,GO:0044464,GO:0051179,GO:0051234,GO:0098552	NA	XM_027365732.1; PREDICTED: Penaeus vannamei uncharacterized LOC113813696 (LOC113813696), mRNA	PF00059.24:Lectin_C;PF15564.9:Imm25;	up	3.6813	-	1.2261	-	-2.09776	down	-5.01262
MSTRG.13118.1	MSTRG.13118	C1	SC5A8	sodium-coupled monocarboxylate transporter 1-like [Penaeus vannamei]	SC5A8_HUMAN:Sodium-coupled monocarboxylate transporter 1	NA	GO:0003674,GO:0005215,GO:0005319,GO:0005342,GO:0005343,GO:0005575,GO:0005886,GO:0006139,GO:0006725,GO:0006732,GO:0006733,GO:0006753,GO:0006793,GO:0006796,GO:0006807,GO:0006810,GO:0006811,GO:0006812,GO:0006814,GO:0006820,GO:0006869,GO:0006915,GO:0008028,GO:0008150,GO:0008152,GO:0008219,GO:0008324,GO:0008509,GO:0008514,GO:0009058,GO:0009108,GO:0009117,GO:0009165,GO:0009435,GO:0009987,GO:0012501,GO:…	WP_013997581_1; COG3055:N-acetylneuraminic	XM_047635458.1; PREDICTED: Penaeus chinensis sodium-coupled monocarboxylate transporter 1-like (LOC125040755), mRNA	PF00474.20:SSF;	up	2.33101	-	1.20391	-	0.332649	-	0.425629
MSTRG.8648.2	MSTRG.8648	C1	NA	uncharacterized protein LOC113817350 [Penaeus vannamei]	NA	NA	GO:0003674,GO:0005215,GO:0006810,GO:0008150,GO:0022857,GO:0051179,GO:0051234,GO:0055085	NA	XM_027369381.1; PREDICTED: Penaeus vannamei uncharacterized LOC113817350 (LOC113817350), mRNA	PF06900.14:DUF1270;PF07690.19:MFS_1;	up	2.13434	-	1.20184	-	1.01594	-	0.669617
MSTRG.8098.2	MSTRG.8098	C1	NA	NA	NA	NA	NA	NA	XR_005228758.1; PREDICTED: Penaeus monodon uncharacterized LOC119573049 (LOC119573049), transcript variant X2, ncRNA	NA	up	2.0113	-	0.533891	-	0.141003	-	-0.232563
MSTRG.7641.1	MSTRG.7641	C1	RTXE	ankyrin-3-like [Penaeus vannamei]	RTXE_DROME:Probable RNA-directed DNA polymerase from transposon X-element	NA	GO:0003674,GO:0003824,GO:0003964,GO:0005488,GO:0005515,GO:0006139,GO:0006259,GO:0006310,GO:0006313,GO:0006725,GO:0006807,GO:0008150,GO:0008152,GO:0009987,GO:0016740,GO:0016772,GO:0016779,GO:0032196,GO:0034061,GO:0034641,GO:0043170,GO:0044237,GO:0044238,GO:0044260,GO:0044699,GO:0044710,GO:0044763,GO:0046483,GO:0071704,GO:0090304,GO:1901360	NA	XM_027359102.1; PREDICTED: Penaeus vannamei ankyrin repeat and KH domain-containing protein 1-like (LOC113807820), mRNA	PF00023.33:Ank;PF03873.16:RseA_C;PF10186.12:ATG14;PF12796.10:Ank_2;PF13606.9:Ank_3;PF13637.9:Ank_4;PF13857.9:Ank_5;PF17649.4:VPS38;PF20567.1:DUF6776;	up	2.33684	-	-0.358628	-	-0.202677	-	-0.149712
MSTRG.34044.15	MSTRG.34044	C1	DHSO	sorbitol dehydrogenase-like [Penaeus vannamei]	DHSO_BOVIN:Sorbitol dehydrogenase	K00008 "SORD, gutB; L-iditol 2-dehydrogenase " -- ko00040; Pentose and glucuronate interconversions; Carbohydrate metabolism; Metabolism|ko00051; Fructose and mannose metabolism; Carbohydrate metabolism; Metabolism|	GO:0003674,GO:0003824,GO:0003939,GO:0005488,GO:0005575,GO:0005929,GO:0005975,GO:0006059,GO:0006060,GO:0006062,GO:0006066,GO:0006928,GO:0008150,GO:0008152,GO:0008270,GO:0009056,GO:0009987,GO:0016020,GO:0016052,GO:0016491,GO:0016614,GO:0016616,GO:0019400,GO:0019405,GO:0019407,GO:0019751,GO:0030317,GO:0031090,GO:0031320,GO:0031514,GO:0031966,GO:0040011,GO:0042995,GO:0043167,GO:0043169,GO:0043226,GO:…	WP_013179352_1; COG1063:Threonine	XM_027366397.1; PREDICTED: Penaeus vannamei sorbitol dehydrogenase-like (LOC113814344), mRNA	PF00107.29:ADH_zinc_N;PF00291.28:PALP;PF00670.24:AdoHcyase_NAD;PF01262.24:AlaDh_PNT_C;PF02826.22:2-Hacid_dh_C;PF07992.17:Pyr_redox_2;PF08240.15:ADH_N;PF13602.9:ADH_zinc_N_2;PF16912.8:Glu_dehyd_C;	up	2.48886	up	2.83038	-	-1.46148	-	-1.12302
rna-XM_027365426.1	rna-XM_027365426	C1	SAP	prosaposin-like [Penaeus vannamei]	SAP_BOVIN:Prosaposin	K12382 "PSAP, SGP1; saposin" -- ko00600; Sphingolipid metabolism; Lipid metabolism; Metabolism|ko04142; Lysosome; Lipid metabolism; Metabolism|ko04147; Exosome; Lipid metabolism; Metabolism|	GO:0000323,GO:0003006,GO:0005575,GO:0005576,GO:0005615,GO:0005764,GO:0005768,GO:0005770,GO:0005773,GO:0006629,GO:0006643,GO:0006665,GO:0006807,GO:0006810,GO:0007034,GO:0007041,GO:0007165,GO:0007186,GO:0007187,GO:0007188,GO:0007193,GO:0008150,GO:0008152,GO:0009987,GO:0019216,GO:0019222,GO:0022414,GO:0030154,GO:0030855,GO:0031410,GO:0031982,GO:0032501,GO:0032502,GO:0035265,GO:0040007,GO:0043226,GO:…	NA	XM_027365426.1; PREDICTED: Penaeus vannamei prosaposin-like (LOC113813445), mRNA	PF00888.25:Cullin;PF02199.18:SapA;PF02672.18:CP12;PF03489.20:SapB_2;PF05184.18:SapB_1;PF10952.11:DUF2753;	down	-10.2261	-	-0.0625324	-	-9.97197	-	-10.1082
rna-XM_027368387.1	rna-XM_027368387	C1	PTR1	uncharacterized protein LOC113816341 isoform X1 [Penaeus vannamei]	PTR1_LEIMA:Pteridine reductase 1	K03793 PTR1; pteridine reductase -- ko00790; Folate biosynthesis; Metabolism of cofactors and vitamins; Metabolism|	GO:0001101,GO:0003674,GO:0003824,GO:0004155,GO:0005575,GO:0005829,GO:0006725,GO:0006729,GO:0006732,GO:0006807,GO:0008150,GO:0008152,GO:0009058,GO:0009108,GO:0009987,GO:0010033,GO:0010243,GO:0014070,GO:0016491,GO:0016645,GO:0016646,GO:0018130,GO:0019438,GO:0031427,GO:0034641,GO:0042221,GO:0042558,GO:0042559,GO:0044237,GO:0044249,GO:0044271,GO:0044424,GO:0044444,GO:0044464,GO:0046146,GO:0046483,GO:…	WP_096462764_1; COG1028:NAD(P)-dependent	XM_027368387.1; PREDICTED: Penaeus vannamei uncharacterized oxidoreductase MexAM1_META1p0182-like (LOC113816341), transcript variant X1, mRNA	PF00106.28:adh_short;PF00702.29:Hydrolase;PF01370.24:Epimerase;PF03807.20:F420_oxidored;PF08643.13:DUF1776;PF08659.13:KR;PF13561.9:adh_short_C2;	up	1.95183	-	0.828135	-	0.934618	-	0.888102
MSTRG.16495.2	MSTRG.16495	C1	SDCB1	syntenin, partial [Penaeus monodon]	SDCB1_HUMAN:Syntenin-1	NA	GO:0000122,GO:0001558,GO:0001664,GO:0001932,GO:0001934,GO:0001948,GO:0002090,GO:0002091,GO:0003674,GO:0003824,GO:0004175,GO:0004222,GO:0005102,GO:0005109,GO:0005126,GO:0005137,GO:0005488,GO:0005515,GO:0005543,GO:0005546,GO:0005575,GO:0005576,GO:0005615,GO:0005634,GO:0005654,GO:0005737,GO:0005739,GO:0005775,GO:0005789,GO:0005829,GO:0005856,GO:0005886,GO:0005895,GO:0005912,GO:0005924,GO:0005925,GO:…	NA	XM_027365557.1; PREDICTED: Penaeus vannamei syntenin-1-like (LOC113813553), mRNA	NA	down	-12.4279	-	-3.54676	down	-12.9631	down	-13.0938
MSTRG.943.5	MSTRG.943	C1	NA	oplophorus-luciferin 2-monooxygenase non-catalytic subunit-like [Penaeus vannamei]	NA	NA	NA	NA	XM_027383682.1; PREDICTED: Penaeus vannamei oplophorus-luciferin 2-monooxygenase non-catalytic subunit-like (LOC113830470), mRNA	NA	down	-3.90196	-	-3.37224	-	-4.79678	-	-4.96698
MSTRG.1775.13	MSTRG.1775	C1	NA	protein mono-ADP-ribosyltransferase PARP12-like isoform X2 [Penaeus monodon]	NA	NA	NA	NA	XM_027371450.1; PREDICTED: Penaeus vannamei uncharacterized LOC113819202 (LOC113819202), transcript variant X3, mRNA	PF02825.23:WWE;PF18271.4:GH131_N;PF20366.1:DUF6661;	down	-1.94917	-	-1.01147	-	-2.61642	-	-3.21544
MSTRG.10243.7	MSTRG.10243	C1	NA	NA	NA	NA	NA	NA	XR_007114927.1; PREDICTED: Penaeus chinensis uncharacterized LOC125026163 (LOC125026163), ncRNA	NA	up	2.10204	-	-0.0870932	-	-0.121527	-	-0.401102
MSTRG.7641.40	MSTRG.7641	C1	NA	hypothetical protein C7M84_006654 [Penaeus vannamei]	NA	NA	NA	NA	XM_027351265.1; PREDICTED: Penaeus vannamei trichohyalin-like (LOC113800489), partial mRNA	PF07889.15:DUF1664;	up	3.05737	up	2.25201	-	0.77486	-	0.257357
rna-XM_027383830.1	rna-XM_027383830	C1	AVT1D	amino acid transporter AVT1B-like [Penaeus vannamei]	AVT1D_ARATH:Amino acid transporter AVT1D	NA	GO:0003333,GO:0003674,GO:0005215,GO:0005342,GO:0005575,GO:0006810,GO:0006811,GO:0006820,GO:0006865,GO:0008150,GO:0008509,GO:0008514,GO:0015075,GO:0015171,GO:0015711,GO:0015849,GO:0016020,GO:0022857,GO:0022891,GO:0022892,GO:0034220,GO:0044699,GO:0044765,GO:0046942,GO:0046943,GO:0051179,GO:0051234,GO:0055085,GO:0071702,GO:0071705,GO:0098656,GO:1902578,GO:1903825,GO:1905039	NA	XM_027383830.1; PREDICTED: Penaeus vannamei amino acid transporter AVT1B-like (LOC113830608), mRNA	PF01490.21:Aa_trans;PF13567.9:DUF4131;	up	3.52839	up	3.38615	-	-0.201074	-	0.0961477
MSTRG.36409.35	MSTRG.36409	C1	NA	acetylcholine receptor subunit alpha-1-A-like [Penaeus vannamei]	NA	NA	NA	NA	XM_027380038.1; PREDICTED: Penaeus vannamei acetylcholine receptor subunit alpha-1-A-like (LOC113827140), mRNA	PF17318.5:DUF5361;	down	-10.6448	-	-1.5016	down	-9.57814	down	-9.71428
PB.3465.3	PB.3465	C1	CATC	cathepsin C [Penaeus vannamei]	CATC_PONAB:Dipeptidyl peptidase 1	K01275 CTSC; cathepsin C -- ko04142; Lysosome; Transport and catabolism; Cellular Processes|ko04210; Apoptosis; Transport and catabolism; Cellular Processes|ko01002; Peptidases and inhibitors; Transport and catabolism; Cellular Processes|ko03110; Chaperones and folding catalysts; Transport and catabolism; Cellular Processes|ko04147; Exosome; Transport and catabolism; Cellular Processes|	GO:0000323,GO:0003674,GO:0003824,GO:0004177,GO:0005575,GO:0005764,GO:0005773,GO:0006508,GO:0006807,GO:0008150,GO:0008152,GO:0008233,GO:0008234,GO:0008238,GO:0008239,GO:0016787,GO:0019538,GO:0043170,GO:0043226,GO:0043227,GO:0043229,GO:0043231,GO:0044238,GO:0044424,GO:0044444,GO:0044464,GO:0070011,GO:0071704,GO:1901564	WP_084559887_1; COG5306:Uncharacterized	XM_027377051.1; PREDICTED: Penaeus vannamei dipeptidyl peptidase 1-like (LOC113824311), mRNA	PF00112.26:Peptidase_C1;PF03051.18:Peptidase_C1_2;PF08773.14:CathepsinC_exc;	up	3.01317	-	1.99126	-	0.23775	-	-1.18208
MSTRG.14755.5	MSTRG.14755	C1	NA	thioredoxin domain-containing protein 15-like [Penaeus vannamei]	NA	K25389 TXNDC15; thioredoxin domain-containing protein 15 -- ko03037; Cilium and associated proteins; Protein families: signaling and cellular processes; Brite Hierarchies|	NA	NA	XM_027376119.1; PREDICTED: Penaeus vannamei thioredoxin domain-containing protein 15-like (LOC113823462), mRNA	PF00085.23:Thioredoxin;	down	-9.59349	-	-1.82047	-	-8.96577	-	-9.10074
rna-XM_027365869.1	rna-XM_027365869	C1	APOD	hypothetical protein C7M84_011598 [Penaeus vannamei]	APOD_HUMAN:Apolipoprotein D	K03098 APOD; apolipoprotein D and lipocalin family protein -- ko04147; Exosome; Protein families: signaling and cellular processes; Brite Hierarchies|	GO:0000302,GO:0001525,GO:0001817,GO:0001818,GO:0001952,GO:0001953,GO:0002682,GO:0002683,GO:0002685,GO:0002686,GO:0003674,GO:0005215,GO:0005319,GO:0005488,GO:0005496,GO:0005575,GO:0005576,GO:0005615,GO:0005737,GO:0005783,GO:0005840,GO:0005975,GO:0005996,GO:0006006,GO:0006629,GO:0006950,GO:0006979,GO:0007162,GO:0007420,GO:0007568,GO:0008150,GO:0008152,GO:0008285,GO:0008289,GO:0009611,GO:0009888,GO:…	WP_002885523_1; COG3040:Bacterial	XM_027365869.1; PREDICTED: Penaeus vannamei apolipoprotein D-like (LOC113813817), mRNA	PF00061.26:Lipocalin;PF08212.15:Lipocalin_2;PF18321.4:3HCDH_RFF;	up	2.75852	up	2.35192	-	-0.2893	-	-0.382542
rna-XR_003477411.1	rna-XR_003477411	C1	HCYC	hemocyanin C chain-like [Penaeus vannamei]	HCYC_PANIN:Hemocyanin C chain	NA	GO:0003674,GO:0003824,GO:0005215,GO:0005344,GO:0005488,GO:0005575,GO:0005615,GO:0016491,GO:0022892,GO:0043167,GO:0043169,GO:0044421,GO:0046872	NA	XR_003477411.1; PREDICTED: Penaeus vannamei hemocyanin C chain-like (LOC113823629), misc_RNA	PF00372.22:Hemocyanin_M;PF03722.17:Hemocyanin_N;PF03723.17:Hemocyanin_C;	up	2.12097	-	2.68782	-	0.464072	-	-0.654495
MSTRG.14050.9	MSTRG.14050	C1	CAPZA	F-actin-capping protein subunit alpha-like [Penaeus monodon]	CAPZA_DROME:F-actin-capping protein subunit alpha	NA	GO:0000902,GO:0001709,GO:0001932,GO:0001933,GO:0003006,GO:0003674,GO:0003779,GO:0005488,GO:0005515,GO:0005575,GO:0006996,GO:0007010,GO:0007015,GO:0007294,GO:0007444,GO:0008064,GO:0008092,GO:0008150,GO:0008290,GO:0008361,GO:0009653,GO:0009888,GO:0009892,GO:0009966,GO:0009968,GO:0009987,GO:0010563,GO:0010591,GO:0010605,GO:0010639,GO:0010646,GO:0010648,GO:0016020,GO:0016043,GO:0016324,GO:0019220,GO:…	NA	XM_027376469.1; PREDICTED: Penaeus vannamei F-actin-capping protein subunit alpha-like (LOC113823781), mRNA	PF01267.20:F-actin_cap_A;	down	-1.93909	-	0.435752	-	-3.36048	-	-2.64101
rna-XM_027355619.1	rna-XM_027355619	C1	NA	fibronectin type III domain-containing protein-like [Penaeus vannamei]	NA	NA	GO:0001508,GO:0001525,GO:0003008,GO:0003674,GO:0005488,GO:0005515,GO:0005575,GO:0005576,GO:0005886,GO:0006928,GO:0007155,GO:0007156,GO:0007411,GO:0007417,GO:0008037,GO:0008038,GO:0008092,GO:0008104,GO:0008150,GO:0009987,GO:0010975,GO:0016020,GO:0016043,GO:0019227,GO:0022610,GO:0030424,GO:0030506,GO:0031290,GO:0031344,GO:0032501,GO:0032502,GO:0033036,GO:0033267,GO:0033268,GO:0042391,GO:0042995,GO:…	NA	XM_027355619.1; PREDICTED: Penaeus vannamei fibronectin type III domain-containing protein-like (LOC113804726), mRNA	PF00041.24:fn3;	up	1.79541	-	1.63005	-	1.04662	-	1.30587
MSTRG.8373.12	MSTRG.8373	C1	NA	NA	NA	NA	NA	NA	XM_027365778.1; PREDICTED: Penaeus vannamei guanine nucleotide-binding protein G(q) subunit alpha (LOC113813724), transcript variant X6, mRNA	NA	down	-7.16021	down	-7.29354	down	-8.56331	down	-8.6939
MSTRG.34480.1	MSTRG.34480	C1	ING3	inhibitor of growth protein 3-like [Penaeus vannamei]	ING3_CHICK:Inhibitor of growth protein 3	K11319 ING3; inhibitor of growth protein 3 -- ko03036; Chromosome and associated proteins; Protein families: genetic information processing; Brite Hierarchies|	GO:0000123,GO:0000812,GO:0003674,GO:0005488,GO:0005515,GO:0005575,GO:0006325,GO:0006355,GO:0006464,GO:0006807,GO:0008150,GO:0008152,GO:0009889,GO:0009987,GO:0010468,GO:0010556,GO:0016043,GO:0016569,GO:0016570,GO:0019219,GO:0019222,GO:0019538,GO:0031248,GO:0031323,GO:0031326,GO:0032991,GO:0035064,GO:0035267,GO:0036211,GO:0042393,GO:0043167,GO:0043169,GO:0043170,GO:0043189,GO:0043234,GO:0043412,GO:…	NA	XM_027380248.1; PREDICTED: Penaeus vannamei inhibitor of growth protein 3-like (LOC113827368), mRNA	PF00628.32:PHD;PF00641.21:zf-RanBP;PF03961.16:FapA;PF05388.14:Carbpep_Y_N;PF08453.13:Peptidase_M9_N;PF08702.13:Fib_alpha;PF12752.10:SUZ;PF12998.10:ING;PF13771.9:zf-HC5HC2H;PF14300.9:DUF4375;PF15737.8:DUF4685;	-	4.81192	up	7.78192	-	0	-	0
rna-XM_027370231.1	rna-XM_027370231	C1	ROA1	heterogeneous nuclear ribonucleoprotein A1, A2/B1 homolog isoform X1 [Penaeus vannamei]	ROA1_SCHAM:Heterogeneous nuclear ribonucleoprotein A1, A2/B1 homolog	NA	GO:0003674,GO:0003676,GO:0003723,GO:0005488,GO:0005575,GO:0005634,GO:0032991,GO:0043226,GO:0043227,GO:0043229,GO:0043231,GO:0044424,GO:0044464,GO:0097159,GO:1901363,GO:1990904	WP_013945017_1; COG0724:RNA	XM_027370231.1; PREDICTED: Penaeus vannamei heterogeneous nuclear ribonucleoprotein 87F-like (LOC113818095), transcript variant X1, mRNA	PF00076.25:RRM_1;PF08777.14:RRM_3;PF14605.9:Nup35_RRM_2;PF14703.9:PHM7_cyt;PF16367.8:RRM_7;	-	3.6248	up	5.77867	-	1.74505	-	0.954643
rna-XM_027354577.1	rna-XM_027354577	C1	MPPE1	metallophosphoesterase 1-like, partial [Penaeus vannamei]	MPPE1_CRIGR:Metallophosphoesterase 1	NA	GO:0003674,GO:0005488,GO:0005543,GO:0005575,GO:0005654,GO:0005793,GO:0005801,GO:0006464,GO:0006497,GO:0006505,GO:0006506,GO:0006629,GO:0006643,GO:0006644,GO:0006650,GO:0006661,GO:0006664,GO:0006793,GO:0006796,GO:0006807,GO:0006810,GO:0006888,GO:0008150,GO:0008152,GO:0008289,GO:0008610,GO:0008654,GO:0009058,GO:0009247,GO:0009987,GO:0016020,GO:0016192,GO:0019538,GO:0019637,GO:0030145,GO:0031090,GO:…	NA	XM_027354577.1; PREDICTED: Penaeus vannamei metallophosphoesterase 1-like (LOC113803753), partial mRNA	NA	-	2.96345	up	3.89045	-	-0.220334	-	0.100866
MSTRG.34313.14	MSTRG.34313	C1	NA	oplophorus-luciferin 2-monooxygenase non-catalytic subunit-like [Penaeus vannamei]	NA	NA	GO:0003674,GO:0005488,GO:0005515	NA	XM_027358583.1; PREDICTED: Penaeus vannamei oplophorus-luciferin 2-monooxygenase non-catalytic subunit-like (LOC113807350), mRNA	PF00560.36:LRR_1;PF12799.10:LRR_4;PF13516.9:LRR_6;PF13855.9:LRR_8;	-	5.84833	up	7.40108	-	0	-	0
MSTRG.5435.26	MSTRG.5435	C1	NA	hypothetical protein C7M84_016279 [Penaeus vannamei]	NA	NA	NA	NA	XM_027371953.1; PREDICTED: Penaeus vannamei early endosome antigen 1-like (LOC113819762), transcript variant X1, mRNA	PF16519.8:TRPM_tetra;	up	8.10944	up	8.35146	-	1.85529	-	-0.498457
MSTRG.35095.21	MSTRG.35095	C1	CLAP2	CLIP-associating protein 2-like isoform X5 [Penaeus vannamei]	CLAP2_MOUSE:CLIP-associating protein 2	K16578 CLASP1_2; CLIP-associating protein 1/2 -- ko03036; Chromosome and associated proteins; Protein families: genetic information processing; Brite Hierarchies|ko04812; Cytoskeleton proteins; Protein families: genetic information processing; Brite Hierarchies|	GO:0000226,GO:0000776,GO:0000922,GO:0001558,GO:0001667,GO:0001948,GO:0001952,GO:0001953,GO:0002162,GO:0003674,GO:0003779,GO:0005488,GO:0005515,GO:0005575,GO:0005737,GO:0005794,GO:0005802,GO:0005815,GO:0005819,GO:0005829,GO:0005856,GO:0005874,GO:0005876,GO:0005881,GO:0005886,GO:0005912,GO:0005924,GO:0005925,GO:0005938,GO:0006903,GO:0006928,GO:0006996,GO:0007009,GO:0007010,GO:0007017,GO:0007019,GO:…	NA	XM_037931279.1; PREDICTED: Penaeus monodon CLIP-associating protein 2-like (LOC119582818), transcript variant X9, mRNA	PF02985.25:HEAT;PF10363.12:RTP1_C1;PF12348.11:CLASP_N;PF12460.11:MMS19_C;PF13513.9:HEAT_EZ;PF15276.9:PP1_bind;	-	6.87596	up	8.06853	-	-0.29077	-	1.19931
rna-XM_027350956.1	rna-XM_027350956	C1	NA	serine/arginine-rich splicing factor 6-like isoform X2 [Penaeus vannamei]	NA	NA	NA	NA	XM_027350956.1; PREDICTED: Penaeus vannamei serine/arginine-rich splicing factor 6-like (LOC113800228), transcript variant X2, mRNA	NA	-	5.91457	up	5.43715	-	1.51259	-	2.62668
MSTRG.6492.8	MSTRG.6492	C1	MRP2	putative multidrug resistance-associated protein 1 isoform X9 [Penaeus vannamei]	MRP2_MOUSE:ATP-binding cassette sub-family C member 2	NA	GO:0000041,GO:0000166,GO:0003674,GO:0003824,GO:0005215,GO:0005310,GO:0005319,GO:0005342,GO:0005488,GO:0005515,GO:0005524,GO:0005575,GO:0005737,GO:0005886,GO:0005911,GO:0006082,GO:0006790,GO:0006805,GO:0006807,GO:0006810,GO:0006811,GO:0006812,GO:0006820,GO:0006835,GO:0006855,GO:0006869,GO:0006873,GO:0008028,GO:0008150,GO:0008152,GO:0008509,GO:0008514,GO:0008559,GO:0009056,GO:0009308,GO:0009410,GO:…	WP_102244429_1; COG1132:ABC-type	XM_047625932.1; PREDICTED: Penaeus chinensis multidrug resistance-associated protein 1-like (LOC125034221), transcript variant X3, mRNA	PF00005.30:ABC_tran;PF00350.26:Dynamin_N;PF00664.26:ABC_membrane;PF01926.26:MMR_HSR1;PF01935.20:DUF87;PF02367.20:TsaE;PF02463.22:SMC_N;PF02492.22:cobW;PF03193.19:RsgA_GTPase;PF03308.19:MeaB;PF05673.16:DUF815;PF06414.15:Zeta_toxin;PF08477.16:Roc;PF10412.12:TrwB_AAD_bind;PF12775.10:AAA_7;PF13191.9:AAA_16;PF13304.9:AAA_21;PF13401.9:AAA_22;PF13476.9:AAA_23;PF13555.9:AAA_29;PF13604.9:AAA_30;PF19993.2:…	-	3.85656	up	6.04339	-	-1.61694	-	-0.131269
MSTRG.33435.10	MSTRG.33435	C1	NA	LOW QUALITY PROTEIN: uncharacterized protein LOC119572333 [Penaeus monodon]	NA	K23612 WASL; neural Wiskott-Aldrich syndrome protein -- ko04144; Endocytosis; Transport and catabolism; Cellular Processes|ko04520; Adherens junction; Transport and catabolism; Cellular Processes|ko04810; Regulation of actin cytoskeleton; Transport and catabolism; Cellular Processes|ko05130; Pathogenic Escherichia coli infection; Transport and catabolism; Cellular Processes|ko05132; Salmonella in…	GO:0003674,GO:0005488,GO:0005515	NA	XM_037919384.1; PREDICTED: Penaeus monodon uncharacterized LOC119572333 (LOC119572333), mRNA	PF00023.33:Ank;PF00568.26:WH1;PF12796.10:Ank_2;PF13606.9:Ank_3;PF13637.9:Ank_4;PF13857.9:Ank_5;	up	9.27902	up	8.37286	-	-1.64865	-	-1.75958
MSTRG.4535.9	MSTRG.4535	C1	RL5A	60S ribosomal protein L5-A-like [Penaeus vannamei]	RL5A_XENLA:60S ribosomal protein L5-A	K02932 "RP-L5e, RPL5; large subunit ribosomal protein L5e" -- ko03010; Ribosome; Translation; Genetic Information Processing|ko05171; Coronavirus disease - COVID-19; Translation; Genetic Information Processing|ko01009; Protein phosphatases and associated proteins; Translation; Genetic Information Processing|ko03011; Ribosome; Translation; Genetic Information Processing|	GO:0003674,GO:0003676,GO:0003723,GO:0003735,GO:0005198,GO:0005488,GO:0005575,GO:0005730,GO:0005737,GO:0005840,GO:0006412,GO:0006518,GO:0006807,GO:0008097,GO:0008150,GO:0008152,GO:0009058,GO:0009059,GO:0009987,GO:0019538,GO:0019843,GO:0030529,GO:0032991,GO:0034641,GO:0034645,GO:0043043,GO:0043170,GO:0043226,GO:0043228,GO:0043229,GO:0043232,GO:0043603,GO:0043604,GO:0044237,GO:0044238,GO:0044249,GO:…	WP_013337397_1; COG0256:Ribosomal	XM_027383580.1; PREDICTED: Penaeus vannamei 60S ribosomal protein L5-A-like (LOC113830368), mRNA	PF05223.14:MecA_N;PF14204.9:Ribosomal_L18_c;PF17144.7:Ribosomal_L5e;PF18520.4:Spc110_C;	-	3.80974	up	5.85951	-	1.43818	-	0.150748
rna-XM_027375777.1	rna-XM_027375777	C1	DCTD	deoxycytidylate deaminase-like [Penaeus vannamei]	DCTD_PONAB:Deoxycytidylate deaminase	K01493 comEB; dCMP deaminase -- ko00240; Pyrimidine metabolism; Nucleotide metabolism; Metabolism|ko02044; Secretion system; Nucleotide metabolism; Metabolism|	GO:0002097,GO:0002100,GO:0003674,GO:0003824,GO:0004000,GO:0004132,GO:0005488,GO:0006139,GO:0006220,GO:0006396,GO:0006399,GO:0006400,GO:0006725,GO:0006753,GO:0006793,GO:0006796,GO:0006807,GO:0008033,GO:0008150,GO:0008152,GO:0008251,GO:0008270,GO:0009058,GO:0009117,GO:0009165,GO:0009451,GO:0009987,GO:0016070,GO:0016787,GO:0016810,GO:0016814,GO:0018130,GO:0019239,GO:0019438,GO:0019637,GO:0034470,GO:…	WP_014270057_1; COG2131:Deoxycytidylate	XM_027375777.1; PREDICTED: Penaeus vannamei deoxycytidylate deaminase-like (LOC113823159), transcript variant X1, mRNA	PF00383.26:dCMP_cyt_deam_1;PF14437.9:MafB19-deam;PF18750.4:SNAD4;	-	1.96051	up	3.01244	-	1.2862	-	1.76537
PB.3876.1	PB.3876	C1	PSD12	26S proteasome non-ATPase regulatory subunit 12 [Penaeus vannamei]	PSD12_BOVIN:26S proteasome non-ATPase regulatory subunit 12	K03035 "PSMD12, RPN5; 26S proteasome regulatory subunit N5" -- ko03050; Proteasome; "Folding, sorting and degradation"; Genetic Information Processing|ko05169; Epstein-Barr virus infection; "Folding, sorting and degradation"; Genetic Information Processing|ko05010; Alzheimer disease; "Folding, sorting and degradation"; Genetic Information Processing|ko05012; Parkinson disease; "Folding, sorting a…	GO:0000502,GO:0005575,GO:0005737,GO:0008541,GO:0022624,GO:0031595,GO:0032991,GO:0043234,GO:0044422,GO:0044424,GO:0044428,GO:0044446,GO:0044464,GO:1902494,GO:1905368,GO:1905369	NA	XM_027382204.1; PREDICTED: Penaeus vannamei 26S proteasome non-ATPase regulatory subunit 12-like (LOC113829111), transcript variant X2, mRNA	PF01399.30:PCI;PF18098.4:RPN5_C;PF19344.2:TetR_C_32;	-	0.502416	up	1.73608	-	-0.942491	-	-1.62578
MSTRG.17483.6	MSTRG.17483	C1	ARNT	aryl hydrocarbon receptor nuclear translocator homolog isoform X11 [Penaeus monodon]	ARNT_DROME:Aryl hydrocarbon receptor nuclear translocator homolog	NA	GO:0000122,GO:0000975,GO:0000976,GO:0000977,GO:0000978,GO:0000981,GO:0000987,GO:0001012,GO:0001067,GO:0001071,GO:0001159,GO:0001228,GO:0001666,GO:0003006,GO:0003674,GO:0003676,GO:0003677,GO:0003690,GO:0003700,GO:0005488,GO:0005515,GO:0005575,GO:0005634,GO:0005667,GO:0005737,GO:0006355,GO:0006357,GO:0006928,GO:0006950,GO:0007165,GO:0007166,GO:0007167,GO:0007169,GO:0007276,GO:0007281,GO:0007292,GO:…	NA	XM_027383609.1; PREDICTED: Penaeus vannamei aryl hydrocarbon receptor nuclear translocator homolog (LOC113830391), mRNA	PF00010.29:HLH;PF00989.28:PAS;PF08447.15:PAS_3;PF08448.13:PAS_4;PF13426.10:PAS_9;PF14598.9:PAS_11;	-	7.36568	up	10.0356	-	-1.54148	-	-3.31901
PB.3234.1	PB.3234	C1	ACSS3	acyl-CoA synthetase short-chain family member 3, mitochondrial-like [Penaeus vannamei]	ACSS3_RAT:Acyl-CoA synthetase short-chain family member 3, mitochondrial	K01908 "ACSS3, prpE; propionyl-CoA synthetase " -- ko00640; Propanoate metabolism; Carbohydrate metabolism; Metabolism|ko01004; Lipid biosynthesis proteins; Carbohydrate metabolism; Metabolism|	GO:0000166,GO:0003674,GO:0003824,GO:0003987,GO:0005488,GO:0005524,GO:0005575,GO:0005759,GO:0006629,GO:0008150,GO:0008152,GO:0016405,GO:0016874,GO:0016877,GO:0016878,GO:0017076,GO:0030554,GO:0031974,GO:0032553,GO:0032555,GO:0032559,GO:0035639,GO:0036094,GO:0043167,GO:0043168,GO:0043233,GO:0044238,GO:0044422,GO:0044424,GO:0044429,GO:0044444,GO:0044446,GO:0044464,GO:0044699,GO:0044710,GO:0047760,GO:…	WP_119677467_1; COG0365:Acyl-coenzyme	XM_027363880.1; PREDICTED: Penaeus vannamei acyl-CoA synthetase short-chain family member 3, mitochondrial-like (LOC113812015), mRNA	PF00501.31:AMP-binding;PF11653.11:VirionAssem_T7;PF13193.9:AMP-binding_C;PF16177.8:ACAS_N;	-	1.23824	up	2.15899	-	-0.535759	-	-0.273465
rna-XR_003477215.1	rna-XR_003477215	C1	NA	NA	NA	NA	NA	NA	XR_003477215.1; PREDICTED: Penaeus vannamei uncharacterized LOC113821752 (LOC113821752), transcript variant X1, ncRNA	NA	-	5.15565	up	5.33487	-	-0.911163	-	-2.11758
rna-XM_027379171.1	rna-XM_027379171	C1	NPY2R	substance-K receptor-like isoform X1 [Penaeus vannamei]	NPY2R_SHEEP:Neuropeptide Y receptor type 2	NA	GO:0001653,GO:0003674,GO:0004871,GO:0004872,GO:0004888,GO:0004930,GO:0004983,GO:0005575,GO:0005886,GO:0007165,GO:0007186,GO:0008150,GO:0008188,GO:0008528,GO:0009987,GO:0016020,GO:0038023,GO:0044464,GO:0050789,GO:0050794,GO:0060089,GO:0065007,GO:0099600	NA	XM_027379171.1; PREDICTED: Penaeus vannamei substance-K receptor-like (LOC113826306), transcript variant X1, mRNA	PF00001.24:7tm_1;PF01534.20:Frizzled;PF02118.24:Srg;PF07331.14:TctB;PF07332.14:Phage_holin_3_6;PF10323.12:7TM_GPCR_Srv;PF10328.12:7TM_GPCR_Srx;PF16491.8:Peptidase_M48_N;	-	2.22565	up	2.49971	-	-2.1028	-	-1.27511
MSTRG.20519.6	MSTRG.20519	C1	RLA2	60S acidic ribosomal protein P2-like [Penaeus vannamei]	RLA2_HORSE:60S acidic ribosomal protein P2	K02943 "RP-LP2, RPLP2; large subunit ribosomal protein LP2" -- ko03010; Ribosome; Translation; Genetic Information Processing|ko05171; Coronavirus disease - COVID-19; Translation; Genetic Information Processing|ko03011; Ribosome; Translation; Genetic Information Processing|	GO:0002182,GO:0003674,GO:0003735,GO:0005198,GO:0005575,GO:0006414,GO:0008150,GO:0008152,GO:0009058,GO:0009059,GO:0009987,GO:0015934,GO:0022625,GO:0030529,GO:0032991,GO:0034645,GO:0043170,GO:0044237,GO:0044249,GO:0044260,GO:0044391,GO:0044422,GO:0044424,GO:0044444,GO:0044445,GO:0044446,GO:0044464,GO:0071704,GO:1901576,GO:1990904	NA	XM_027361850.1; PREDICTED: Penaeus vannamei 60S acidic ribosomal protein P2-like (LOC113810148), mRNA	PF00428.22:Ribosomal_60s;	-	2.89185	up	4.98035	-	0.0375424	-	0.936755
rna-XM_027358967.1	rna-XM_027358967	C1	NA	uncharacterized protein LOC113807630 isoform X1 [Penaeus vannamei]	NA	NA	NA	NA	XM_027358967.1; PREDICTED: Penaeus vannamei uncharacterized LOC113807630 (LOC113807630), transcript variant X1, mRNA	NA	-	2.27156	up	2.63293	-	-1.00105	-	-0.438306
MSTRG.7875.3	MSTRG.7875	C1	KDISB	LOW QUALITY PROTEIN: kinase D-interacting substrate of 220 kDa B-like [Penaeus vannamei]	KDISB_DANRE:Kinase D-interacting substrate of 220 kDa B	K12460 "KIDINS220, ARMS; ankyrin repeat-rich membrane spanning protein" -- ko04722; Neurotrophin signaling pathway; Nervous system; Organismal Systems|	GO:0003674,GO:0005488,GO:0005515,GO:0005575,GO:0005768,GO:0005770,GO:0007399,GO:0008150,GO:0010008,GO:0016020,GO:0019207,GO:0019887,GO:0019904,GO:0030165,GO:0030234,GO:0031090,GO:0031410,GO:0031902,GO:0031982,GO:0032502,GO:0043226,GO:0043227,GO:0043229,GO:0044422,GO:0044424,GO:0044433,GO:0044440,GO:0044444,GO:0044446,GO:0044464,GO:0048731,GO:0048856,GO:0097708,GO:0098588,GO:0098772,GO:0098805	NA	XM_027371803.1; PREDICTED: Penaeus vannamei kinase D-interacting substrate of 220 kDa B-like (LOC113819581), mRNA	PF00023.33:Ank;PF00536.33:SAM_1;PF03158.16:DUF249;PF05729.15:NACHT;PF07647.20:SAM_2;PF07693.17:KAP_NTPase;PF08308.14:PEGA;PF12796.10:Ank_2;PF13191.9:AAA_16;PF13606.9:Ank_3;PF13637.9:Ank_4;PF13857.9:Ank_5;	-	1.71481	up	2.98573	-	0.204509	-	0.993095
MSTRG.5367.12	MSTRG.5367	C1	FCN2	ficolin-1-like isoform X3 [Penaeus vannamei]	FCN2_RAT:Ficolin-2	NA	GO:0001664,GO:0001817,GO:0001819,GO:0001867,GO:0002218,GO:0002220,GO:0002221,GO:0002252,GO:0002253,GO:0002376,GO:0002429,GO:0002682,GO:0002684,GO:0002697,GO:0002699,GO:0002752,GO:0002757,GO:0002758,GO:0002764,GO:0002768,GO:0003674,GO:0003823,GO:0004872,GO:0005102,GO:0005488,GO:0005515,GO:0005575,GO:0005581,GO:0005615,GO:0006508,GO:0006807,GO:0006910,GO:0006950,GO:0006952,GO:0006955,GO:0006956,GO:…	NA	XM_027358301.1; PREDICTED: Penaeus vannamei ficolin-1-like (LOC113807116), transcript variant X7, mRNA	PF00147.21:Fibrinogen_C;	-	5.29353	up	7.47193	-	0.975465	-	0.244497
MSTRG.26518.2	MSTRG.26518	C1	S2544	solute carrier family 25 member 44-like [Penaeus vannamei]	S2544_HUMAN:Solute carrier family 25 member 44	K15121 "SLC25A44; solute carrier family 25, member 44" -- ko02000; Transporters; Protein families: signaling and cellular processes; Brite Hierarchies|	GO:0003674,GO:0005215,GO:0005342,GO:0005575,GO:0005739,GO:0006082,GO:0006520,GO:0006807,GO:0006810,GO:0006811,GO:0006820,GO:0006865,GO:0008150,GO:0008152,GO:0008509,GO:0008514,GO:0009056,GO:0009063,GO:0009081,GO:0009083,GO:0009987,GO:0015075,GO:0015171,GO:0015658,GO:0015711,GO:0015803,GO:0015849,GO:0016020,GO:0016054,GO:0019752,GO:0022857,GO:0022891,GO:0022892,GO:0031090,GO:0031966,GO:0043226,GO:…	NA	XM_027374496.1; PREDICTED: Penaeus vannamei solute carrier family 25 member 44-like (LOC113821991), mRNA	PF00153.30:Mito_carr;	-	4.22485	up	4.25732	-	1.52405	-	0.968299
rna-XM_027378360.1	rna-XM_027378360	C1	NDUS3	putative NADH dehydrogenase [Penaeus vannamei]	NDUS3_DROME:NADH dehydrogenase [ubiquinone] iron-sulfur protein 3, mitochondrial	K03936 NDUFS3; NADH dehydrogenase (ubiquinone) Fe-S protein 3 -- ko00190; Oxidative phosphorylation; Energy metabolism; Metabolism|ko04723; Retrograde endocannabinoid signaling; Energy metabolism; Metabolism|ko04714; Thermogenesis; Energy metabolism; Metabolism|ko05208; Chemical carcinogenesis - reactive oxygen species; Energy metabolism; Metabolism|ko05010; Alzheimer disease; Energy metabolism; …	GO:0003674,GO:0003824,GO:0003954,GO:0005575,GO:0005739,GO:0005747,GO:0008137,GO:0008150,GO:0008152,GO:0009987,GO:0016491,GO:0016651,GO:0016655,GO:0030964,GO:0032991,GO:0043226,GO:0043227,GO:0043229,GO:0043231,GO:0043234,GO:0044237,GO:0044422,GO:0044424,GO:0044425,GO:0044429,GO:0044444,GO:0044446,GO:0044455,GO:0044464,GO:0045271,GO:0050136,GO:0072593,GO:0098796,GO:0098798,GO:0098800,GO:0098803,GO:…	WP_003558447_1; COG0852:NADH:ubiquinone	XM_027378360.1; PREDICTED: Penaeus vannamei NADH dehydrogenase [ubiquinone] iron-sulfur protein 3, mitochondrial-like (LOC113825518), mRNA	PF00329.22:Complex1_30kDa;	-	0.949914	up	2.5027	-	-2.24311	-	-1.07773
MSTRG.5387.4	MSTRG.5387	C1	NA	uncharacterized protein LOC113816409 [Penaeus vannamei]	NA	NA	NA	NA	XM_027368483.1; PREDICTED: Penaeus vannamei uncharacterized LOC113816409 (LOC113816409), transcript variant X1, mRNA	NA	-	10.039	up	11.4821	-	0.254503	-	-0.198098
MSTRG.33411.13	MSTRG.33411	C1	NA	hypothetical protein C7M84_001087 [Penaeus vannamei]	NA	NA	NA	NA	XR_003477275.1; PREDICTED: Penaeus vannamei uncharacterized LOC113822179 (LOC113822179), ncRNA	NA	-	6.74286	up	8.13769	-	0	-	0
[truncated: 4,590 more rows]

## Sheet: Table S4
Table S4. Enriched GO terms of DETs in each sex-specific cluster.
ONTOLOGY	ID	Description	GeneRatio	BgRatio	pvalue	p.adjust	qvalue	transcript ID	Count	cluster
BP	GO:0031053	primary miRNA processing	6/629	43/55347	8.97e-06	0.0344519	0.032497	MSTRG.15562.3/MSTRG.25458.1/MSTRG.5496.1/MSTRG.5496.6/PB.344.3/PB.344.4	6	C1
BP	GO:0035195	miRNA-mediated post-transcriptional gene silencing	13/629	294/55347	3.85e-05	0.0739656	0.0697685	gene-LOC113811218/MSTRG.15562.3/MSTRG.1811.1/MSTRG.25458.1/MSTRG.3412.11/MSTRG.5496.1/MSTRG.5496.6/PB.2461.5/PB.2473.1/PB.344.3/PB.344.4/rna-XM_027357775.1/rna-XM_027382427.1	13	C1
BP	GO:0035196	miRNA processing	9/629	174/55347	0.000185636	0.237615	0.224132	gene-LOC113811218/MSTRG.15562.3/MSTRG.25458.1/MSTRG.5496.1/MSTRG.5496.6/PB.344.3/PB.344.4/rna-XM_027357775.1/rna-XM_027382427.1	9	C1
BP	GO:0046168	glycerol-3-phosphate catabolic process	3/629	13/55347	0.000383777	0.264988	0.249952	MSTRG.29185.4/PB.3477.2/PB.3477.3	3	C1
[truncated: 2,227 more rows]

## Sheet: Table S5
Table S5. Male-specific up-regulated transcripts of chitinase in C2 cluster.
[truncated: 16 more rows]

## Sheet: Table S6
Table S6. The key transcripts identified based on sex-specific DETs and modules.
[truncated: 56 more rows]
